# Supplementary material for: Measuring the impact of the network for improving quality of care for maternal, newborn, and child health: methods, findings, and lessons learned
Source: J Glob Health. 2025 Jul 4;15:04201. doi: 10.7189/jogh.15.04201 (PMC12580776; doi:10.7189/jogh.15.04201)
Supplement: Online Supplementary Document [file jogh-15-04201-s001.zip]

Archive with 3 entries (3 files):
- jogh-15-04201-s001.pdf
- jogh-15-04201-s002.xlsx
- jogh-15-04201-s003.xlsx
