# Supplementary material for: Measuring the impact of the network for improving quality of care for maternal, newborn, and child health: methods, findings, and lessons learned
Source: J Glob Health. 2025 Jul 4;15:04201. doi: 10.7189/jogh.15.04201 (PMC12580776; doi:10.7189/jogh.15.04201)
Supplement: Online Supplementary Document [file jogh-15-04201-s001.zip › jogh-15-04201-s002.xlsx]

## Sheet: HOME PAGE
	TEMPLATE FOR SYSTEMATIC DOCUMENTATION AND SHARING OF QUALITY IMPROVEMENT INITIATIVES AT FACILITY AND DISTRICT LEVELS
	Overview
	This tool has been developed through a consultative process with experts in the field of quality improvement to enable the documentation of quality improvement activities at different levels of the health system, but more so at the point of care. The tool contains six (6) sections, each with a specific focus that creates an opportunity for sharing either quantitative or qualitative information fr…
	How this works
	Please complete each of the sections below, one at a time, ensuring that the information captured is as much accurate and valid as possible to reflect exactly what happened during planning, implementation and evaluation of your quality improvement initiative.
	Domains
	BASIC INFORMATION
	PROJECT PLANNING
	PROJECT IMPLEMENTATION
	PROJECT CLASSIFICATION
	PROJECT EVALUATION
	MEASUREMENT
	version 2020-10-27

## Sheet: BASIC INFORMATION
	BASIC INFORMATION
	#	Domain		Explanatory text		Response format		variableNames1	Response		variableNames2	Notes
	1	Title		What was the title of your QI project/initiative?		Free text		BI_title			BI_title_notes
	2	Primary Level of implementation		At what level (community, facility, district, region) was the activity primarily implemented?		Drop down menu		BI_impke	Other(specify under notes)		BI_impke_notes
	3	Country		In which country was the activity implemented		Free text		BI_country			BI_country_notes
	4	Project ID		A unique ID to identify your QI project/initiative. Once assigned, it should never be changed.		Free text		BI_id
	5	Name of implementor		What was the name of the community, facility, district, region where the activity primarily implemented?		Free text		BI_imp_name

## Sheet: PROJECT PLANNING
	PROJECT PLANNING
	#	Domain		Sub-domain		Explanatory text		Response format		variableNames1	Response		variableNames2	Notes
	1	Project start date				When did you start implementing the activities related to this QI project/initiative?		Date (dd-mm-yyyy)		PP_start_date	_		PP_start_date_notes
	2	Project end date				When did you stop implementing the activities related to this QI project/initiative? If ongoing, indicate the date when you first achieved your target/goal		Date (dd-mm-yyyy)		PP_end_date	_		PP_end_date_notes
	3	Rationale				Why did you decide to launch this QI project/initiative (e.g. what quality problem were you trying to address)		Free text		PP_rationale	_		PP_rationale_notes
	4	Problem identification				How did you identify the problem (e.g. using local historical data, opinion from the clinical team, etc)		Free text		PP_problem_id	_		PP_problem_id _notes
	5	Problem analysis				What QI method did you use to analyse the possible cause(s) of the problem?		Drop down menu		PP_problem _analysis	_		PP_problem _analysis_notes
	6	QI team				Who were the project team members and what were their roles? List one member per cell against their role. e.g. Neonatologist: Team lead.		Free text		PP_qi_1	_		PP_qi_1_notes
										PP_qi_2	_		PP_qi_2_notes
										PP_qi_3	_		PP_qi_3_notes
										PP_qi_4	_		PP_qi_4_notes
										PP_qi_5	_		PP_qi_5_notes
										PP_qi_6	_		PP_qi_6_notes
										PP_qi_7	_		PP_qi_7_notes
										PP_qi_8	_		PP_qi_8_notes
	7	Where external stakeholders engaged				Other stakeholders may include civil society organizations, the community, academic and research institutions		Drop down menu		PP_ext_stakeholders	_		PP_ext_stakeholders_notes
	7.1			If yes, which one(s)?		List all the stakeholders that were engaged in this QI project/initiative		Free text		PP_ext_stakeholders_list	_		PP_ext_stakeholders_list_notes
	8	Funding source				What was the source of funding which supported this QI project/initiative? (Hospital support, District support, Partner support, community support, etc		Drop down menu		PP_funding_source	_		PP_funding_source_notes
	9	Overarching improvement aim				Was this QI project/initiative contributing to a higher-level improvement aim (e.g. if the facility is reporting, is there a district-wide aim?)		Drop down menu		PP_overarching_aim	_		PP_overarching_aim_notes
	9.1			If yes, which one(s)?		What was the overarching aim of this project? Please state the aim in full.		Free text		PP_imp_aim_full	_		PP_imp_aim_full_notes
	10	Quality improvement aim				What was the aim of your QI project? Indicate WHO, WHAT,WHEN, etc. e.g. We will reduce the % of newborns with low temperature( <36.5 C ) from 50% to <10% within 6 weeks)		Free text		PP_qi_aim	_		PP_qi_aim_notes

## Sheet: PROJECT IMPLEMENTATION
	PROJECT IMPLEMENTATION
	#	Domain		Sub-domain		Explanatory text		Response format		variableName1	Response		variableName2	Notes
	1	Change Idea (s)				What change ideas did you test/implement as part of your QI project and at what stage of implementation (e.g. Eliminate waste, reassign tasks, improve knowledge or skills)		Free text		PI_idea	_		PI_idea_notes
	2	Testing change ideas				How did you test your change ideas? (concurent, one at a time, etc)		Drop down menu		PI_idea_test	_		PI_idea_test_notes
	3	Adapation of change ideas				Describe the adaptations that you have carried out		Free text		PI_idea_adapation	_		PI_idea_adapation_notes
	4	Use of Maternal and Newborn Quality of Care Standards				Did you use the Maternal and Newborn Quality of Care Standards as part of your QI project/initiative?		Drop down menu		PI_mn_qoc_used	_		PI_mn_qoc_used_notes
	4.1			If yes, which one(s)		Indicate whether Standard 1 or Standard 2 or both, etc		Free text		PI_mn_qoc_which	_		PI_mn_qoc_which_notes
	5	Use of Paediatric Quality of Care Standards				Did you use the Paediatric Quality of Care Standards as part of your QI project/initiative?		Drop down menu		PI_paed_qoc_used	_		PI_paed_qoc_used_notes
	5.1			If yes, which one(s)		Indicate whether Standard 1 or Standard 2 or both, etc		Free text		PI_paed_qoc_which	_		PI_paed_qoc_which_notes
	6	Continuity				Is this project still underway?		Drop down menu		PI_continuity	_		PI_continuity_notes
		Multiple change ideas at once on a small scale before large scale implementation
		Multiple change idea but tested individually - one after another
		Change ideas in different working conditions to identify if they always work (e.g. daytime vs night)
		Adjusting change ideas that dont seem to work well at first
		Abandoning change ideas that will never work and testing new one
		Adopting change ideas that seem to work and adding more
		Other (please specify under Notes)

## Sheet: PROJECT CLASSIFICATION
	CLASSIFICATION OF THE QI PROJECT UNDER SPECIFIC TYPES OF QUALITY INTERVENTIONS
	#	Quality Intervention			Explanatory text		variableName1	Response	value		Domains of Quality Intervention
	1	Systems environment			Does your QI project/initiative address "systems environment"? (e.g. registration & licensing, clinical governance, etc). If your answer is No, please move to the next quality intervention type.		PC_sys_env	_	_
	1.1		If yes, which one(s)		Please check all the subdomain(s) of quality intervention which best describe your QI project/initiative		PC_sys_env_reg_license		FALSE		Registration and Licensing - process by which a governmental authority grants permission to an individual practitioner or health care organization to operate or to engage in an occupation or profession.
							PC_sys_env_ext_eval		FALSE		External evaluation and accreditation – is the public recognition, by an external body, of an organization’s level of performance against a set of defined standards.
							PC_sys_env_clinic_gov		FALSE		Clinical governance – systematic promotion of activities such as clinical audit; clinical risk management; patient or service user involvement; professional education and development; clinical effectiveness research and development; use of information systems; and institutional clinical governance committees.
							PC_sys_env_reporting		FALSE		Public reporting and benchmarking - a strategy used to increase transparency and accountability on issues of quality and cost in the health care system by providing consumers, payers, health care organizations and providers with comparative information on performance.
							PC_sys_env_perform_finance		FALSE		Performance-based financing and contracting: mechanism that provides payment to health providers based on set of performance measures.
							PC_sys_env_training		FALSE		Training and supervision – examples can include trainings in Essential Newborn Training(ENC), Integrated Management of Childhood Illness (IMCI), Emergency Triage Assessment and Treatment (ETAT) etc.
							PC_sys_env_med_reg		FALSE		Medicines regulation – aims to eliminate substandard and falsified medicines based on international norms and standards.
	2	Reducing harm			Does your QI project/initiative address "reducing harm"? (e.g. safety protocols, safety checklist, etc). If your answer is No, please move to the next quality intervention type.		PC_red_harm	_	_
	2.1		If yes, which one(s)		Please check all the subdomain(s) of quality intervention which best describe your QI project/initiative		PC_red_harm_inspect		FALSE		Inspection of institutions for minimum safety standards - can be used as a mechanism to ensure there is a baseline capacity and resources to maintain a safe clinical environment.
							PC_red_harm_safe_protocols		FALSE		Safety protocols –address many avoidable risks that threaten the well-being of people (including patients and health workers) and cause suffering and harm. Examples can include the hand hygiene.
							PC_red_harm_safe_checklists		FALSE		Safety checklist - document/job aid that aims to reduce clinical complications and mortality. Examples can include WHO surgical safety checklist and the WHO Trauma Care Checklist
							PC_red_harm_ae_report		FALSE		Adverse event reporting - aims to document an adverse or unwanted medical occurrence resulting from specific health services or during a patient encounter.
	3	Improvements in clinical care			Does your QI project/initiative address "improvement in health care"? If your answer is No, please move to the next quality intervention type.		PC_imp_hc	_	_
	3.1		If yes, which one(s)		Please check all the subdomain(s) of quality intervention which best describe your QI project/initiative		PC_imp_hc_clinic_tools		FALSE		Clinical decision support tools - provide knowledge and patient-specific information (automated or paper based) at appropriate times to enhance front-line health care delivery
							PC_imp_hc_clinic_standards		FALSE		Clinical standards, pathways and protocols - tools used to guide evidence-based health care that have been implemented internationally for decades.
							PC_imp_hc_clinic_audit		FALSE		Clinical audit and feedback - a strategy to improve patient care through tracking adherence to explicit standards and guidelines coupled with provision of actionable feedback on clinical practice.
							PC_imp_hc_team_imp		FALSE		Collaborative and team-based improvement cycles - formalized method that brings together multiple teams from hospitals or clinics to work together on improvement around a focused topic area over a fixed period of time.
							PC_imp_hc_morb_mort_review		FALSE		Morbidity and mortality reviews - a collaborative learning mechanism and transparent review process for clinicians to examine their practice and identify areas of improvement such as patient outcomes and adverse events without fear of blame.
	4	Patient, family and community engagement and empowerment			Does your QI project/initiative address "Patient, family and community engagement and empowerment"?		PC_empower	_	_
	4.1		If yes, which one(s)		Please check all the subdomain(s) of quality intervention which best describe your QI project/initiative		PC_empower_com_engage		FALSE		Formalized community engagement and empowerment - refers to the active and intentional contribution of community members to the health of a community’s population and the performance of the health delivery system.
							PC_empower_health_literacy		FALSE		Health literacy - capacity of patients, families and wider communities to obtain and understand basic health information required to make appropriate health decisions.
							PC_empower_shared_decision		FALSE		Shared decision – between providers and patients is often employed to tailor care to the patient’s needs and preferences, with the goal of achieving better patient outcomes
							PC_empower_peer_support		FALSE		Peer support and expert patient groups- link people living with similar clinical conditions in order to share knowledge and experiences.
							PC_empower_patient_experience		FALSE		Patient experience of care - encompasses the range of interactions that patients have with the health care system, including their care from health plans, and from doctors, nurses, and staff in hospitals, clinician practices, and other health care facilities
							PC_empower_patient_self_tools		FALSE		Patient self-management tools - technologies and techniques used by patients and families to manage health issues outside formal medical institutions.

## Sheet: PROJECT EVALUATION
	PROJECT EVALUATION
	#	Domain		Sub-domain		Explanatory text		Response format		variableName1	Response		variableName2	Notes
	1	Effectiveness				Overall, would you say that this QI project/initiative has been effective i.e. Did you achieve your improvement goal/target? If your answer is No, please only respond to the next 2 questions in this section (2&3)		Drop down menu		PE_effectiveness	_		PE_effectiveness_notes
	2	Result				Please describe the project results (both positive and unintended), and whether and how these results were shared horizontally and vertically		Free text		PE_result	_		PE_result_notes
	3	Lessons learned				Please provide an appraisal of the weaknesses and strengths of the QI project implemented: what worked well and what can be improved		Free text		PE_lessons_learned	_		PE_lessons_learned_notes
	4	Sustainability				Please reflect on the sustainability of the results achieved or project activities (if ongoing): e.g. the expected ability to maintain the project activities, engagement of stakeholders, partnerships built, etc)		Free text		PE_sustainability	_		PE_sustainability_notes
	5	Scalability				Please describe the context-dependence of the project and on the degree of effort that would be needed to implement/adapt the same change ideas in other settings.		Free text		PE_scalability	_		PE_scalability_notes

## Sheet: MEASUREMENT
			QUALITY IMPROVEMENT INDICATORS
			INDICATOR 1											INDICATOR 2											INDICATOR 3											INDICATOR 4
							variableName	value										variableName	value										variableName	value										variableName	value
			Indicator name			}	IND_name	_						Indicator name			}	IND_name	_						Indicator name			}	IND_name	_						Indicator name			}	IND_name	_
			Indicator measurement unit (e.g. %)			}	IND_unit	_						Indicator measurement unit (e.g. %)			}	IND_unit	_						Indicator measurement unit (e.g. %)			}	IND_unit	_						Indicator measurement unit (e.g. %)			}	IND_unit	_
			Indicator measurement time interval (e.g. weekly)			}	IND_frequency	_						Indicator measurement time interval (e.g. weekly)			}	IND_frequency	_						Indicator measurement time interval (e.g. weekly)			}	IND_frequency	_						Indicator measurement time interval (e.g. weekly)			}	IND_frequency	_
			Performance goal/target			}	IND_target	_						Performance goal/target			}	IND_target	_						Performance goal/target			}	IND_target	_						Performance goal/target			}	IND_target	_
			Indicator number			}	IND_number	1						Indicator number			}	IND_number	2						Indicator number			}	IND_number	3						Indicator number			}	IND_number	4
			Project ID			}	BI_id							Project ID			}	BI_id							Project ID			}	BI_id							Project ID			}	BI_id
			Indicator ID			}	IND_id	_1						Indicator ID			}	IND_id	_2						Indicator ID			}	IND_id	_3						Indicator ID			}	IND_id	_4
			Monitoring data											Monitoring data											Monitoring data											Monitoring data
	IND_id	MON_id	MON_time	MON_value	MON_tags							IND_id	MON_id	MON_time	MON_value	MON_tags							IND_id	MON_id	MON_time	MON_value	MON_tags							IND_id	MON_id	MON_time	MON_value	MON_tags
	_1	_1_0	Time (e.g. January)	Value	Change idea(s) (tags) against when it was introduced							_2	_2_0	Time (e.g. January)	Value	Change idea(s) (tags) against when it was introduced							_3	_3_0	Time (e.g. January)	Value	Change idea(s) (tags) against when it was introduced							_4	_4_0	Time (e.g. January)	Value	Change idea(s) (tags) against when it was introduced
	_1	_1_1										_2	_2_1										_3	_3_1										_4	_4_1
	_1	_1_2										_2	_2_2										_3	_3_2										_4	_4_2
	_1	_1_3										_2	_2_3										_3	_3_3										_4	_4_3
	_1	_1_4										_2	_2_4										_3	_3_4										_4	_4_4
	_1	_1_5										_2	_2_5										_3	_3_5										_4	_4_5
	_1	_1_6										_2	_2_6										_3	_3_6										_4	_4_6
	_1	_1_7										_2	_2_7										_3	_3_7										_4	_4_7
	_1	_1_8										_2	_2_8										_3	_3_8										_4	_4_8
	_1	_1_9										_2	_2_9										_3	_3_9										_4	_4_9
	_1	_1_10										_2	_2_10										_3	_3_10										_4	_4_10
	_1	_1_11										_2	_2_11										_3	_3_11										_4	_4_11
	_1	_1_12										_2	_2_12										_3	_3_12										_4	_4_12
	_1	_1_13										_2	_2_13										_3	_3_13										_4	_4_13
	_1	_1_14										_2	_2_14										_3	_3_14										_4	_4_14
	_1	_1_15										_2	_2_15										_3	_3_15										_4	_4_15
	_1	_1_16										_2	_2_16										_3	_3_16										_4	_4_16
	_1	_1_17										_2	_2_17										_3	_3_17										_4	_4_17
	_1	_1_18										_2	_2_18										_3	_3_18										_4	_4_18
	_1	_1_19										_2	_2_19										_3	_3_19										_4	_4_19
	_1	_1_20										_2	_2_20										_3	_3_20										_4	_4_20
	_1	_1_21										_2	_2_21										_3	_3_21										_4	_4_21
	_1	_1_22										_2	_2_22										_3	_3_22										_4	_4_22
	_1	_1_23										_2	_2_23										_3	_3_23										_4	_4_23
	_1	_1_24										_2	_2_24										_3	_3_24										_4	_4_24
	_1	_1_25										_2	_2_25										_3	_3_25										_4	_4_25
	_1	_1_26										_2	_2_26										_3	_3_26										_4	_4_26
	_1	_1_27										_2	_2_27										_3	_3_27										_4	_4_27
	_1	_1_28										_2	_2_28										_3	_3_28										_4	_4_28
	_1	_1_29										_2	_2_29										_3	_3_29										_4	_4_29
	_1	_1_30										_2	_2_30										_3	_3_30										_4	_4_30
	_1	_1_31										_2	_2_31										_3	_3_31										_4	_4_31
	_1	_1_32										_2	_2_32										_3	_3_32										_4	_4_32
	_1	_1_33										_2	_2_33										_3	_3_33										_4	_4_33
	_1	_1_34										_2	_2_34										_3	_3_34										_4	_4_34
	_1	_1_35										_2	_2_35										_3	_3_35										_4	_4_35
	_1	_1_36										_2	_2_36										_3	_3_36										_4	_4_36
	_1	_1_37										_2	_2_37										_3	_3_37										_4	_4_37
	_1	_1_38										_2	_2_38										_3	_3_38										_4	_4_38
	_1	_1_39										_2	_2_39										_3	_3_39										_4	_4_39
	_1	_1_40										_2	_2_40										_3	_3_40										_4	_4_40
	_1	_1_41										_2	_2_41										_3	_3_41										_4	_4_41
	_1	_1_42										_2	_2_42										_3	_3_42										_4	_4_42
	_1	_1_43										_2	_2_43										_3	_3_43										_4	_4_43
	_1	_1_44										_2	_2_44										_3	_3_44										_4	_4_44
	_1	_1_45										_2	_2_45										_3	_3_45										_4	_4_45
	_1	_1_46										_2	_2_46										_3	_3_46										_4	_4_46
	_1	_1_47										_2	_2_47										_3	_3_47										_4	_4_47
	_1	_1_48										_2	_2_48										_3	_3_48										_4	_4_48
	_1	_1_49										_2	_2_49										_3	_3_49										_4	_4_49
	_1	_1_50										_2	_2_50										_3	_3_50										_4	_4_50
	_1	_1_51										_2	_2_51										_3	_3_51										_4	_4_51
	_1	_1_52										_2	_2_52										_3	_3_52										_4	_4_52
	_1	_1_53										_2	_2_53										_3	_3_53										_4	_4_53
	_1	_1_54										_2	_2_54										_3	_3_54										_4	_4_54
	_1	_1_55										_2	_2_55										_3	_3_55										_4	_4_55
	_1	_1_56										_2	_2_56										_3	_3_56										_4	_4_56
	_1	_1_57										_2	_2_57										_3	_3_57										_4	_4_57
	_1	_1_58										_2	_2_58										_3	_3_58										_4	_4_58
	_1	_1_59										_2	_2_59										_3	_3_59										_4	_4_59
	_1	_1_60										_2	_2_60										_3	_3_60										_4	_4_60
	_1	_1_61										_2	_2_61										_3	_3_61										_4	_4_61
	_1	_1_62										_2	_2_62										_3	_3_62										_4	_4_62
	_1	_1_63										_2	_2_63										_3	_3_63										_4	_4_63
	_1	_1_64										_2	_2_64										_3	_3_64										_4	_4_64
	_1	_1_65										_2	_2_65										_3	_3_65										_4	_4_65
	_1	_1_66										_2	_2_66										_3	_3_66										_4	_4_66
	_1	_1_67										_2	_2_67										_3	_3_67										_4	_4_67
	_1	_1_68										_2	_2_68										_3	_3_68										_4	_4_68
	_1	_1_69										_2	_2_69										_3	_3_69										_4	_4_69
	_1	_1_70										_2	_2_70										_3	_3_70										_4	_4_70
	_1	_1_71										_2	_2_71										_3	_3_71										_4	_4_71
	_1	_1_72										_2	_2_72										_3	_3_72										_4	_4_72
	_1	_1_73										_2	_2_73										_3	_3_73										_4	_4_73
	_1	_1_74										_2	_2_74										_3	_3_74										_4	_4_74
	_1	_1_75										_2	_2_75										_3	_3_75										_4	_4_75
	_1	_1_76										_2	_2_76										_3	_3_76										_4	_4_76
	_1	_1_77										_2	_2_77										_3	_3_77										_4	_4_77
	_1	_1_78										_2	_2_78										_3	_3_78										_4	_4_78
	_1	_1_79										_2	_2_79										_3	_3_79										_4	_4_79
	_1	_1_80										_2	_2_80										_3	_3_80										_4	_4_80
	_1	_1_81										_2	_2_81										_3	_3_81										_4	_4_81
	_1	_1_82										_2	_2_82										_3	_3_82										_4	_4_82
	_1	_1_83										_2	_2_83										_3	_3_83										_4	_4_83
	_1	_1_84										_2	_2_84										_3	_3_84										_4	_4_84
	_1	_1_85										_2	_2_85										_3	_3_85										_4	_4_85
	_1	_1_86										_2	_2_86										_3	_3_86										_4	_4_86
	_1	_1_87										_2	_2_87										_3	_3_87										_4	_4_87
	_1	_1_88										_2	_2_88										_3	_3_88										_4	_4_88
	_1	_1_89										_2	_2_89										_3	_3_89										_4	_4_89
	_1	_1_90										_2	_2_90										_3	_3_90										_4	_4_90
	_1	_1_91										_2	_2_91										_3	_3_91										_4	_4_91
	_1	_1_92										_2	_2_92										_3	_3_92										_4	_4_92
	_1	_1_93										_2	_2_93										_3	_3_93										_4	_4_93
	_1	_1_94										_2	_2_94										_3	_3_94										_4	_4_94
	_1	_1_95										_2	_2_95										_3	_3_95										_4	_4_95
	_1	_1_96										_2	_2_96										_3	_3_96										_4	_4_96
	_1	_1_97										_2	_2_97										_3	_3_97										_4	_4_97
	_1	_1_98										_2	_2_98										_3	_3_98										_4	_4_98
	_1	_1_99										_2	_2_99										_3	_3_99										_4	_4_99
	_1	_1_100										_2	_2_100										_3	_3_100										_4	_4_100
	_1	_1_101										_2	_2_101										_3	_3_101										_4	_4_101
	_1	_1_102										_2	_2_102										_3	_3_102										_4	_4_102
	_1	_1_103										_2	_2_103										_3	_3_103										_4	_4_103
	_1	_1_104										_2	_2_104										_3	_3_104										_4	_4_104
	_1	_1_105										_2	_2_105										_3	_3_105										_4	_4_105
	_1	_1_106										_2	_2_106										_3	_3_106										_4	_4_106
	_1	_1_107										_2	_2_107										_3	_3_107										_4	_4_107
	_1	_1_108										_2	_2_108										_3	_3_108										_4	_4_108
	_1	_1_109										_2	_2_109										_3	_3_109										_4	_4_109
	_1	_1_110										_2	_2_110										_3	_3_110										_4	_4_110
	_1	_1_111										_2	_2_111										_3	_3_111										_4	_4_111
	_1	_1_112										_2	_2_112										_3	_3_112										_4	_4_112
	_1	_1_113										_2	_2_113										_3	_3_113										_4	_4_113
	_1	_1_114										_2	_2_114										_3	_3_114										_4	_4_114
	_1	_1_115										_2	_2_115										_3	_3_115										_4	_4_115
	_1	_1_116										_2	_2_116										_3	_3_116										_4	_4_116
	_1	_1_117										_2	_2_117										_3	_3_117										_4	_4_117
	_1	_1_118										_2	_2_118										_3	_3_118										_4	_4_118
	_1	_1_119										_2	_2_119										_3	_3_119										_4	_4_119
	_1	_1_120										_2	_2_120										_3	_3_120										_4	_4_120
	_1	_1_121										_2	_2_121										_3	_3_121										_4	_4_121
	_1	_1_122										_2	_2_122										_3	_3_122										_4	_4_122
	_1	_1_123										_2	_2_123										_3	_3_123										_4	_4_123
	_1	_1_124										_2	_2_124										_3	_3_124										_4	_4_124
	_1	_1_125										_2	_2_125										_3	_3_125										_4	_4_125
	_1	_1_126										_2	_2_126										_3	_3_126										_4	_4_126
	_1	_1_127										_2	_2_127										_3	_3_127										_4	_4_127
	_1	_1_128										_2	_2_128										_3	_3_128										_4	_4_128
	_1	_1_129										_2	_2_129										_3	_3_129										_4	_4_129
	_1	_1_130										_2	_2_130										_3	_3_130										_4	_4_130
	_1	_1_131										_2	_2_131										_3	_3_131										_4	_4_131
	_1	_1_132										_2	_2_132										_3	_3_132										_4	_4_132
	_1	_1_133										_2	_2_133										_3	_3_133										_4	_4_133
	_1	_1_134										_2	_2_134										_3	_3_134										_4	_4_134
	_1	_1_135										_2	_2_135										_3	_3_135										_4	_4_135
	_1	_1_136										_2	_2_136										_3	_3_136										_4	_4_136
	_1	_1_137										_2	_2_137										_3	_3_137										_4	_4_137
	_1	_1_138										_2	_2_138										_3	_3_138										_4	_4_138
	_1	_1_139										_2	_2_139										_3	_3_139										_4	_4_139
	_1	_1_140										_2	_2_140										_3	_3_140										_4	_4_140
	_1	_1_141										_2	_2_141										_3	_3_141										_4	_4_141
	_1	_1_142										_2	_2_142										_3	_3_142										_4	_4_142
	_1	_1_143										_2	_2_143										_3	_3_143										_4	_4_143
	_1	_1_144										_2	_2_144										_3	_3_144										_4	_4_144
	_1	_1_145										_2	_2_145										_3	_3_145										_4	_4_145
	_1	_1_146										_2	_2_146										_3	_3_146										_4	_4_146
	_1	_1_147										_2	_2_147										_3	_3_147										_4	_4_147
	_1	_1_148										_2	_2_148										_3	_3_148										_4	_4_148
	_1	_1_149										_2	_2_149										_3	_3_149										_4	_4_149
	_1	_1_150										_2	_2_150										_3	_3_150										_4	_4_150
	_1	_1_151										_2	_2_151										_3	_3_151										_4	_4_151
	_1	_1_152										_2	_2_152										_3	_3_152										_4	_4_152
	_1	_1_153										_2	_2_153										_3	_3_153										_4	_4_153
	_1	_1_154										_2	_2_154										_3	_3_154										_4	_4_154
	_1	_1_155										_2	_2_155										_3	_3_155										_4	_4_155
	_1	_1_156										_2	_2_156										_3	_3_156										_4	_4_156
	_1	_1_157										_2	_2_157										_3	_3_157										_4	_4_157
	_1	_1_158										_2	_2_158										_3	_3_158										_4	_4_158
	_1	_1_159										_2	_2_159										_3	_3_159										_4	_4_159
	_1	_1_160										_2	_2_160										_3	_3_160										_4	_4_160
	_1	_1_161										_2	_2_161										_3	_3_161										_4	_4_161
	_1	_1_162										_2	_2_162										_3	_3_162										_4	_4_162
	_1	_1_163										_2	_2_163										_3	_3_163										_4	_4_163
	_1	_1_164										_2	_2_164										_3	_3_164										_4	_4_164
	_1	_1_165										_2	_2_165										_3	_3_165										_4	_4_165
	_1	_1_166										_2	_2_166										_3	_3_166										_4	_4_166
	_1	_1_167										_2	_2_167										_3	_3_167										_4	_4_167
	_1	_1_168										_2	_2_168										_3	_3_168										_4	_4_168
	_1	_1_169										_2	_2_169										_3	_3_169										_4	_4_169
	_1	_1_170										_2	_2_170										_3	_3_170										_4	_4_170
	_1	_1_171										_2	_2_171										_3	_3_171										_4	_4_171
	_1	_1_172										_2	_2_172										_3	_3_172										_4	_4_172
	_1	_1_173										_2	_2_173										_3	_3_173										_4	_4_173
	_1	_1_174										_2	_2_174										_3	_3_174										_4	_4_174
	_1	_1_175										_2	_2_175										_3	_3_175										_4	_4_175
	_1	_1_176										_2	_2_176										_3	_3_176										_4	_4_176
	_1	_1_177										_2	_2_177										_3	_3_177										_4	_4_177
	_1	_1_178										_2	_2_178										_3	_3_178										_4	_4_178
	_1	_1_179										_2	_2_179										_3	_3_179										_4	_4_179
	_1	_1_180										_2	_2_180										_3	_3_180										_4	_4_180
	_1	_1_181										_2	_2_181										_3	_3_181										_4	_4_181
	_1	_1_182										_2	_2_182										_3	_3_182										_4	_4_182
	_1	_1_183										_2	_2_183										_3	_3_183										_4	_4_183
	_1	_1_184										_2	_2_184										_3	_3_184										_4	_4_184
	_1	_1_185										_2	_2_185										_3	_3_185										_4	_4_185
	_1	_1_186										_2	_2_186										_3	_3_186										_4	_4_186
	_1	_1_187										_2	_2_187										_3	_3_187										_4	_4_187
	_1	_1_188										_2	_2_188										_3	_3_188										_4	_4_188
	_1	_1_189										_2	_2_189										_3	_3_189										_4	_4_189
	_1	_1_190										_2	_2_190										_3	_3_190										_4	_4_190
	_1	_1_191										_2	_2_191										_3	_3_191										_4	_4_191
	_1	_1_192										_2	_2_192										_3	_3_192										_4	_4_192
	_1	_1_193										_2	_2_193										_3	_3_193										_4	_4_193
	_1	_1_194										_2	_2_194										_3	_3_194										_4	_4_194
	_1	_1_195										_2	_2_195										_3	_3_195										_4	_4_195
	_1	_1_196										_2	_2_196										_3	_3_196										_4	_4_196
	_1	_1_197										_2	_2_197										_3	_3_197										_4	_4_197
	_1	_1_198										_2	_2_198										_3	_3_198										_4	_4_198
	_1	_1_199										_2	_2_199										_3	_3_199										_4	_4_199
	_1	_1_200										_2	_2_200										_3	_3_200										_4	_4_200
	_1	_1_201										_2	_2_201										_3	_3_201										_4	_4_201
	_1	_1_202										_2	_2_202										_3	_3_202										_4	_4_202
	_1	_1_203										_2	_2_203										_3	_3_203										_4	_4_203
	_1	_1_204										_2	_2_204										_3	_3_204										_4	_4_204
	_1	_1_205										_2	_2_205										_3	_3_205										_4	_4_205
	_1	_1_206										_2	_2_206										_3	_3_206										_4	_4_206
	_1	_1_207										_2	_2_207										_3	_3_207										_4	_4_207
	_1	_1_208										_2	_2_208										_3	_3_208										_4	_4_208
	_1	_1_209										_2	_2_209										_3	_3_209										_4	_4_209
	_1	_1_210										_2	_2_210										_3	_3_210										_4	_4_210
	_1	_1_211										_2	_2_211										_3	_3_211										_4	_4_211
	_1	_1_212										_2	_2_212										_3	_3_212										_4	_4_212
	_1	_1_213										_2	_2_213										_3	_3_213										_4	_4_213
	_1	_1_214										_2	_2_214										_3	_3_214										_4	_4_214
	_1	_1_215										_2	_2_215										_3	_3_215										_4	_4_215
	_1	_1_216										_2	_2_216										_3	_3_216										_4	_4_216
	_1	_1_217										_2	_2_217										_3	_3_217										_4	_4_217
	_1	_1_218										_2	_2_218										_3	_3_218										_4	_4_218
	_1	_1_219										_2	_2_219										_3	_3_219										_4	_4_219
	_1	_1_220										_2	_2_220										_3	_3_220										_4	_4_220
	_1	_1_221										_2	_2_221										_3	_3_221										_4	_4_221
	_1	_1_222										_2	_2_222										_3	_3_222										_4	_4_222
	_1	_1_223										_2	_2_223										_3	_3_223										_4	_4_223
	_1	_1_224										_2	_2_224										_3	_3_224										_4	_4_224
	_1	_1_225										_2	_2_225										_3	_3_225										_4	_4_225
	_1	_1_226										_2	_2_226										_3	_3_226										_4	_4_226
	_1	_1_227										_2	_2_227										_3	_3_227										_4	_4_227
	_1	_1_228										_2	_2_228										_3	_3_228										_4	_4_228
	_1	_1_229										_2	_2_229										_3	_3_229										_4	_4_229
	_1	_1_230										_2	_2_230										_3	_3_230										_4	_4_230
	_1	_1_231										_2	_2_231										_3	_3_231										_4	_4_231
	_1	_1_232										_2	_2_232										_3	_3_232										_4	_4_232
	_1	_1_233										_2	_2_233										_3	_3_233										_4	_4_233
	_1	_1_234										_2	_2_234										_3	_3_234										_4	_4_234
	_1	_1_235										_2	_2_235										_3	_3_235										_4	_4_235
	_1	_1_236										_2	_2_236										_3	_3_236										_4	_4_236
	_1	_1_237										_2	_2_237										_3	_3_237										_4	_4_237
	_1	_1_238										_2	_2_238										_3	_3_238										_4	_4_238
	_1	_1_239										_2	_2_239										_3	_3_239										_4	_4_239
	_1	_1_240										_2	_2_240										_3	_3_240										_4	_4_240
	_1	_1_241										_2	_2_241										_3	_3_241										_4	_4_241
	_1	_1_242										_2	_2_242										_3	_3_242										_4	_4_242
	_1	_1_243										_2	_2_243										_3	_3_243										_4	_4_243
	_1	_1_244										_2	_2_244										_3	_3_244										_4	_4_244
	_1	_1_245										_2	_2_245										_3	_3_245										_4	_4_245
	_1	_1_246										_2	_2_246										_3	_3_246										_4	_4_246
	_1	_1_247										_2	_2_247										_3	_3_247										_4	_4_247
	_1	_1_248										_2	_2_248										_3	_3_248										_4	_4_248
	_1	_1_249										_2	_2_249										_3	_3_249										_4	_4_249
	_1	_1_250										_2	_2_250										_3	_3_250										_4	_4_250
	_1	_1_251										_2	_2_251										_3	_3_251										_4	_4_251
	_1	_1_252										_2	_2_252										_3	_3_252										_4	_4_252
	_1	_1_253										_2	_2_253										_3	_3_253										_4	_4_253
	_1	_1_254										_2	_2_254										_3	_3_254										_4	_4_254
	_1	_1_255										_2	_2_255										_3	_3_255										_4	_4_255
	_1	_1_256										_2	_2_256										_3	_3_256										_4	_4_256
	_1	_1_257										_2	_2_257										_3	_3_257										_4	_4_257
	_1	_1_258										_2	_2_258										_3	_3_258										_4	_4_258
	_1	_1_259										_2	_2_259										_3	_3_259										_4	_4_259
	_1	_1_260										_2	_2_260										_3	_3_260										_4	_4_260
	_1	_1_261										_2	_2_261										_3	_3_261										_4	_4_261
	_1	_1_262										_2	_2_262										_3	_3_262										_4	_4_262
	_1	_1_263										_2	_2_263										_3	_3_263										_4	_4_263
	_1	_1_264										_2	_2_264										_3	_3_264										_4	_4_264
	_1	_1_265										_2	_2_265										_3	_3_265										_4	_4_265
	_1	_1_266										_2	_2_266										_3	_3_266										_4	_4_266
	_1	_1_267										_2	_2_267										_3	_3_267										_4	_4_267
	_1	_1_268										_2	_2_268										_3	_3_268										_4	_4_268
	_1	_1_269										_2	_2_269										_3	_3_269										_4	_4_269
	_1	_1_270										_2	_2_270										_3	_3_270										_4	_4_270
	_1	_1_271										_2	_2_271										_3	_3_271										_4	_4_271
	_1	_1_272										_2	_2_272										_3	_3_272										_4	_4_272
	_1	_1_273										_2	_2_273										_3	_3_273										_4	_4_273
	_1	_1_274										_2	_2_274										_3	_3_274										_4	_4_274
	_1	_1_275										_2	_2_275										_3	_3_275										_4	_4_275
	_1	_1_276										_2	_2_276										_3	_3_276										_4	_4_276
	_1	_1_277										_2	_2_277										_3	_3_277										_4	_4_277
	_1	_1_278										_2	_2_278										_3	_3_278										_4	_4_278
	_1	_1_279										_2	_2_279										_3	_3_279										_4	_4_279
	_1	_1_280										_2	_2_280										_3	_3_280										_4	_4_280
	_1	_1_281										_2	_2_281										_3	_3_281										_4	_4_281
	_1	_1_282										_2	_2_282										_3	_3_282										_4	_4_282
	_1	_1_283										_2	_2_283										_3	_3_283										_4	_4_283
	_1	_1_284										_2	_2_284										_3	_3_284										_4	_4_284
	_1	_1_285										_2	_2_285										_3	_3_285										_4	_4_285
	_1	_1_286										_2	_2_286										_3	_3_286										_4	_4_286
	_1	_1_287										_2	_2_287										_3	_3_287										_4	_4_287
	_1	_1_288										_2	_2_288										_3	_3_288										_4	_4_288
	_1	_1_289										_2	_2_289										_3	_3_289										_4	_4_289
	_1	_1_290										_2	_2_290										_3	_3_290										_4	_4_290
	_1	_1_291										_2	_2_291										_3	_3_291										_4	_4_291
	_1	_1_292										_2	_2_292										_3	_3_292										_4	_4_292
	_1	_1_293										_2	_2_293										_3	_3_293										_4	_4_293
	_1	_1_294										_2	_2_294										_3	_3_294										_4	_4_294
	_1	_1_295										_2	_2_295										_3	_3_295										_4	_4_295
	_1	_1_296										_2	_2_296										_3	_3_296										_4	_4_296
	_1	_1_297										_2	_2_297										_3	_3_297										_4	_4_297
	_1	_1_298										_2	_2_298										_3	_3_298										_4	_4_298
	_1	_1_299										_2	_2_299										_3	_3_299										_4	_4_299
	_1	_1_300										_2	_2_300										_3	_3_300										_4	_4_300
	_1	_1_301										_2	_2_301										_3	_3_301										_4	_4_301
	_1	_1_302										_2	_2_302										_3	_3_302										_4	_4_302
	_1	_1_303										_2	_2_303										_3	_3_303										_4	_4_303
	_1	_1_304										_2	_2_304										_3	_3_304										_4	_4_304
	_1	_1_305										_2	_2_305										_3	_3_305										_4	_4_305
	_1	_1_306										_2	_2_306										_3	_3_306										_4	_4_306
	_1	_1_307										_2	_2_307										_3	_3_307										_4	_4_307
	_1	_1_308										_2	_2_308										_3	_3_308										_4	_4_308
	_1	_1_309										_2	_2_309										_3	_3_309										_4	_4_309
	_1	_1_310										_2	_2_310										_3	_3_310										_4	_4_310
	_1	_1_311										_2	_2_311										_3	_3_311										_4	_4_311
	_1	_1_312										_2	_2_312										_3	_3_312										_4	_4_312
	_1	_1_313										_2	_2_313										_3	_3_313										_4	_4_313
	_1	_1_314										_2	_2_314										_3	_3_314										_4	_4_314
	_1	_1_315										_2	_2_315										_3	_3_315										_4	_4_315
	_1	_1_316										_2	_2_316										_3	_3_316										_4	_4_316
	_1	_1_317										_2	_2_317										_3	_3_317										_4	_4_317
	_1	_1_318										_2	_2_318										_3	_3_318										_4	_4_318
	_1	_1_319										_2	_2_319										_3	_3_319										_4	_4_319
	_1	_1_320										_2	_2_320										_3	_3_320										_4	_4_320
	_1	_1_321										_2	_2_321										_3	_3_321										_4	_4_321
	_1	_1_322										_2	_2_322										_3	_3_322										_4	_4_322
	_1	_1_323										_2	_2_323										_3	_3_323										_4	_4_323
	_1	_1_324										_2	_2_324										_3	_3_324										_4	_4_324
	_1	_1_325										_2	_2_325										_3	_3_325										_4	_4_325
	_1	_1_326										_2	_2_326										_3	_3_326										_4	_4_326
	_1	_1_327										_2	_2_327										_3	_3_327										_4	_4_327
	_1	_1_328										_2	_2_328										_3	_3_328										_4	_4_328
	_1	_1_329										_2	_2_329										_3	_3_329										_4	_4_329
	_1	_1_330										_2	_2_330										_3	_3_330										_4	_4_330
	_1	_1_331										_2	_2_331										_3	_3_331										_4	_4_331
	_1	_1_332										_2	_2_332										_3	_3_332										_4	_4_332
	_1	_1_333										_2	_2_333										_3	_3_333										_4	_4_333
	_1	_1_334										_2	_2_334										_3	_3_334										_4	_4_334
	_1	_1_335										_2	_2_335										_3	_3_335										_4	_4_335
	_1	_1_336										_2	_2_336										_3	_3_336										_4	_4_336
	_1	_1_337										_2	_2_337										_3	_3_337										_4	_4_337
	_1	_1_338										_2	_2_338										_3	_3_338										_4	_4_338
	_1	_1_339										_2	_2_339										_3	_3_339										_4	_4_339
	_1	_1_340										_2	_2_340										_3	_3_340										_4	_4_340
	_1	_1_341										_2	_2_341										_3	_3_341										_4	_4_341
	_1	_1_342										_2	_2_342										_3	_3_342										_4	_4_342
	_1	_1_343										_2	_2_343										_3	_3_343										_4	_4_343
	_1	_1_344										_2	_2_344										_3	_3_344										_4	_4_344
	_1	_1_345										_2	_2_345										_3	_3_345										_4	_4_345
	_1	_1_346										_2	_2_346										_3	_3_346										_4	_4_346
	_1	_1_347										_2	_2_347										_3	_3_347										_4	_4_347
	_1	_1_348										_2	_2_348										_3	_3_348										_4	_4_348
	_1	_1_349										_2	_2_349										_3	_3_349										_4	_4_349
	_1	_1_350										_2	_2_350										_3	_3_350										_4	_4_350
	_1	_1_351										_2	_2_351										_3	_3_351										_4	_4_351
	_1	_1_352										_2	_2_352										_3	_3_352										_4	_4_352
	_1	_1_353										_2	_2_353										_3	_3_353										_4	_4_353
	_1	_1_354										_2	_2_354										_3	_3_354										_4	_4_354
	_1	_1_355										_2	_2_355										_3	_3_355										_4	_4_355
	_1	_1_356										_2	_2_356										_3	_3_356										_4	_4_356
	_1	_1_357										_2	_2_357										_3	_3_357										_4	_4_357
	_1	_1_358										_2	_2_358										_3	_3_358										_4	_4_358
	_1	_1_359										_2	_2_359										_3	_3_359										_4	_4_359
	_1	_1_360										_2	_2_360										_3	_3_360										_4	_4_360
	_1	_1_361										_2	_2_361										_3	_3_361										_4	_4_361
	_1	_1_362										_2	_2_362										_3	_3_362										_4	_4_362
	_1	_1_363										_2	_2_363										_3	_3_363										_4	_4_363
	_1	_1_364										_2	_2_364										_3	_3_364										_4	_4_364
	_1	_1_365										_2	_2_365										_3	_3_365										_4	_4_365
	_1	_1_366										_2	_2_366										_3	_3_366										_4	_4_366
	_1	_1_367										_2	_2_367										_3	_3_367										_4	_4_367
	_1	_1_368										_2	_2_368										_3	_3_368										_4	_4_368
	_1	_1_369										_2	_2_369										_3	_3_369										_4	_4_369
	_1	_1_370										_2	_2_370										_3	_3_370										_4	_4_370
	_1	_1_371										_2	_2_371										_3	_3_371										_4	_4_371
	_1	_1_372										_2	_2_372										_3	_3_372										_4	_4_372
	_1	_1_373										_2	_2_373										_3	_3_373										_4	_4_373
	_1	_1_374										_2	_2_374										_3	_3_374										_4	_4_374
	_1	_1_375										_2	_2_375										_3	_3_375										_4	_4_375
	_1	_1_376										_2	_2_376										_3	_3_376										_4	_4_376
	_1	_1_377										_2	_2_377										_3	_3_377										_4	_4_377
	_1	_1_378										_2	_2_378										_3	_3_378										_4	_4_378
	_1	_1_379										_2	_2_379										_3	_3_379										_4	_4_379
	_1	_1_380										_2	_2_380										_3	_3_380										_4	_4_380
	_1	_1_381										_2	_2_381										_3	_3_381										_4	_4_381
	_1	_1_382										_2	_2_382										_3	_3_382										_4	_4_382
	_1	_1_383										_2	_2_383										_3	_3_383										_4	_4_383
	_1	_1_384										_2	_2_384										_3	_3_384										_4	_4_384
	_1	_1_385										_2	_2_385										_3	_3_385										_4	_4_385
	_1	_1_386										_2	_2_386										_3	_3_386										_4	_4_386
	_1	_1_387										_2	_2_387										_3	_3_387										_4	_4_387
	_1	_1_388										_2	_2_388										_3	_3_388										_4	_4_388
	_1	_1_389										_2	_2_389										_3	_3_389										_4	_4_389
	_1	_1_390										_2	_2_390										_3	_3_390										_4	_4_390
	_1	_1_391										_2	_2_391										_3	_3_391										_4	_4_391
	_1	_1_392										_2	_2_392										_3	_3_392										_4	_4_392
	_1	_1_393										_2	_2_393										_3	_3_393										_4	_4_393
	_1	_1_394										_2	_2_394										_3	_3_394										_4	_4_394
	_1	_1_395										_2	_2_395										_3	_3_395										_4	_4_395
	_1	_1_396										_2	_2_396										_3	_3_396										_4	_4_396
	_1	_1_397										_2	_2_397										_3	_3_397										_4	_4_397
	_1	_1_398										_2	_2_398										_3	_3_398										_4	_4_398
	_1	_1_399										_2	_2_399										_3	_3_399										_4	_4_399
	_1	_1_400										_2	_2_400										_3	_3_400										_4	_4_400
	_1	_1_401										_2	_2_401										_3	_3_401										_4	_4_401
	_1	_1_402										_2	_2_402										_3	_3_402										_4	_4_402
	_1	_1_403										_2	_2_403										_3	_3_403										_4	_4_403
	_1	_1_404										_2	_2_404										_3	_3_404										_4	_4_404
	_1	_1_405										_2	_2_405										_3	_3_405										_4	_4_405
	_1	_1_406										_2	_2_406										_3	_3_406										_4	_4_406
	_1	_1_407										_2	_2_407										_3	_3_407										_4	_4_407
	_1	_1_408										_2	_2_408										_3	_3_408										_4	_4_408
	_1	_1_409										_2	_2_409										_3	_3_409										_4	_4_409
	_1	_1_410										_2	_2_410										_3	_3_410										_4	_4_410
	_1	_1_411										_2	_2_411										_3	_3_411										_4	_4_411
	_1	_1_412										_2	_2_412										_3	_3_412										_4	_4_412
	_1	_1_413										_2	_2_413										_3	_3_413										_4	_4_413
	_1	_1_414										_2	_2_414										_3	_3_414										_4	_4_414
	_1	_1_415										_2	_2_415										_3	_3_415										_4	_4_415
	_1	_1_416										_2	_2_416										_3	_3_416										_4	_4_416
	_1	_1_417										_2	_2_417										_3	_3_417										_4	_4_417
	_1	_1_418										_2	_2_418										_3	_3_418										_4	_4_418
	_1	_1_419										_2	_2_419										_3	_3_419										_4	_4_419
	_1	_1_420										_2	_2_420										_3	_3_420										_4	_4_420
	_1	_1_421										_2	_2_421										_3	_3_421										_4	_4_421
	_1	_1_422										_2	_2_422										_3	_3_422										_4	_4_422
	_1	_1_423										_2	_2_423										_3	_3_423										_4	_4_423
	_1	_1_424										_2	_2_424										_3	_3_424										_4	_4_424
	_1	_1_425										_2	_2_425										_3	_3_425										_4	_4_425
	_1	_1_426										_2	_2_426										_3	_3_426										_4	_4_426
	_1	_1_427										_2	_2_427										_3	_3_427										_4	_4_427
	_1	_1_428										_2	_2_428										_3	_3_428										_4	_4_428
	_1	_1_429										_2	_2_429										_3	_3_429										_4	_4_429
	_1	_1_430										_2	_2_430										_3	_3_430										_4	_4_430
	_1	_1_431										_2	_2_431										_3	_3_431										_4	_4_431
	_1	_1_432										_2	_2_432										_3	_3_432										_4	_4_432
	_1	_1_433										_2	_2_433										_3	_3_433										_4	_4_433
	_1	_1_434										_2	_2_434										_3	_3_434										_4	_4_434
	_1	_1_435										_2	_2_435										_3	_3_435										_4	_4_435
	_1	_1_436										_2	_2_436										_3	_3_436										_4	_4_436
	_1	_1_437										_2	_2_437										_3	_3_437										_4	_4_437
	_1	_1_438										_2	_2_438										_3	_3_438										_4	_4_438
	_1	_1_439										_2	_2_439										_3	_3_439										_4	_4_439
	_1	_1_440										_2	_2_440										_3	_3_440										_4	_4_440
	_1	_1_441										_2	_2_441										_3	_3_441										_4	_4_441
	_1	_1_442										_2	_2_442										_3	_3_442										_4	_4_442
	_1	_1_443										_2	_2_443										_3	_3_443										_4	_4_443
	_1	_1_444										_2	_2_444										_3	_3_444										_4	_4_444
	_1	_1_445										_2	_2_445										_3	_3_445										_4	_4_445
	_1	_1_446										_2	_2_446										_3	_3_446										_4	_4_446
	_1	_1_447										_2	_2_447										_3	_3_447										_4	_4_447
	_1	_1_448										_2	_2_448										_3	_3_448										_4	_4_448
	_1	_1_449										_2	_2_449										_3	_3_449										_4	_4_449
	_1	_1_450										_2	_2_450										_3	_3_450										_4	_4_450
	_1	_1_451										_2	_2_451										_3	_3_451										_4	_4_451
	_1	_1_452										_2	_2_452										_3	_3_452										_4	_4_452
	_1	_1_453										_2	_2_453										_3	_3_453										_4	_4_453
	_1	_1_454										_2	_2_454										_3	_3_454										_4	_4_454
	_1	_1_455										_2	_2_455										_3	_3_455										_4	_4_455
	_1	_1_456										_2	_2_456										_3	_3_456										_4	_4_456
	_1	_1_457										_2	_2_457										_3	_3_457										_4	_4_457
	_1	_1_458										_2	_2_458										_3	_3_458										_4	_4_458
	_1	_1_459										_2	_2_459										_3	_3_459										_4	_4_459
	_1	_1_460										_2	_2_460										_3	_3_460										_4	_4_460
	_1	_1_461										_2	_2_461										_3	_3_461										_4	_4_461
	_1	_1_462										_2	_2_462										_3	_3_462										_4	_4_462
	_1	_1_463										_2	_2_463										_3	_3_463										_4	_4_463
	_1	_1_464										_2	_2_464										_3	_3_464										_4	_4_464
	_1	_1_465										_2	_2_465										_3	_3_465										_4	_4_465
	_1	_1_466										_2	_2_466										_3	_3_466										_4	_4_466
	_1	_1_467										_2	_2_467										_3	_3_467										_4	_4_467
	_1	_1_468										_2	_2_468										_3	_3_468										_4	_4_468
	_1	_1_469										_2	_2_469										_3	_3_469										_4	_4_469
	_1	_1_470										_2	_2_470										_3	_3_470										_4	_4_470
	_1	_1_471										_2	_2_471										_3	_3_471										_4	_4_471
	_1	_1_472										_2	_2_472										_3	_3_472										_4	_4_472
	_1	_1_473										_2	_2_473										_3	_3_473										_4	_4_473
	_1	_1_474										_2	_2_474										_3	_3_474										_4	_4_474
	_1	_1_475										_2	_2_475										_3	_3_475										_4	_4_475
	_1	_1_476										_2	_2_476										_3	_3_476										_4	_4_476
	_1	_1_477										_2	_2_477										_3	_3_477										_4	_4_477
	_1	_1_478										_2	_2_478										_3	_3_478										_4	_4_478
	_1	_1_479										_2	_2_479										_3	_3_479										_4	_4_479
	_1	_1_480										_2	_2_480										_3	_3_480										_4	_4_480
	_1	_1_481										_2	_2_481										_3	_3_481										_4	_4_481
	_1	_1_482										_2	_2_482										_3	_3_482										_4	_4_482
	_1	_1_483										_2	_2_483										_3	_3_483										_4	_4_483
	_1	_1_484										_2	_2_484										_3	_3_484										_4	_4_484
	_1	_1_485										_2	_2_485										_3	_3_485										_4	_4_485
	_1	_1_486										_2	_2_486										_3	_3_486										_4	_4_486
	_1	_1_487										_2	_2_487										_3	_3_487										_4	_4_487
	_1	_1_488										_2	_2_488										_3	_3_488										_4	_4_488
	_1	_1_489										_2	_2_489										_3	_3_489										_4	_4_489
	_1	_1_490										_2	_2_490										_3	_3_490										_4	_4_490
	_1	_1_491										_2	_2_491										_3	_3_491										_4	_4_491
	_1	_1_492										_2	_2_492										_3	_3_492										_4	_4_492
	_1	_1_493										_2	_2_493										_3	_3_493										_4	_4_493
	_1	_1_494										_2	_2_494										_3	_3_494										_4	_4_494
	_1	_1_495										_2	_2_495										_3	_3_495										_4	_4_495
	_1	_1_496										_2	_2_496										_3	_3_496										_4	_4_496
	_1	_1_497										_2	_2_497										_3	_3_497										_4	_4_497
	_1	_1_498										_2	_2_498										_3	_3_498										_4	_4_498
	_1	_1_499										_2	_2_499										_3	_3_499										_4	_4_499
	_1	_1_500										_2	_2_500										_3	_3_500										_4	_4_500
	_1	_1_501										_2	_2_501										_3	_3_501										_4	_4_501
	_1	_1_502										_2	_2_502										_3	_3_502										_4	_4_502
	_1	_1_503										_2	_2_503										_3	_3_503										_4	_4_503
	_1	_1_504										_2	_2_504										_3	_3_504										_4	_4_504
	_1	_1_505										_2	_2_505										_3	_3_505										_4	_4_505
	_1	_1_506										_2	_2_506										_3	_3_506										_4	_4_506
	_1	_1_507										_2	_2_507										_3	_3_507										_4	_4_507
	_1	_1_508										_2	_2_508										_3	_3_508										_4	_4_508
	_1	_1_509										_2	_2_509										_3	_3_509										_4	_4_509
	_1	_1_510										_2	_2_510										_3	_3_510										_4	_4_510
	_1	_1_511										_2	_2_511										_3	_3_511										_4	_4_511
	_1	_1_512										_2	_2_512										_3	_3_512										_4	_4_512
	_1	_1_513										_2	_2_513										_3	_3_513										_4	_4_513
	_1	_1_514										_2	_2_514										_3	_3_514										_4	_4_514
	_1	_1_515										_2	_2_515										_3	_3_515										_4	_4_515
	_1	_1_516										_2	_2_516										_3	_3_516										_4	_4_516
	_1	_1_517										_2	_2_517										_3	_3_517										_4	_4_517
	_1	_1_518										_2	_2_518										_3	_3_518										_4	_4_518
	_1	_1_519										_2	_2_519										_3	_3_519										_4	_4_519
	_1	_1_520										_2	_2_520										_3	_3_520										_4	_4_520
	_1	_1_521										_2	_2_521										_3	_3_521										_4	_4_521
	_1	_1_522										_2	_2_522										_3	_3_522										_4	_4_522
	_1	_1_523										_2	_2_523										_3	_3_523										_4	_4_523
	_1	_1_524										_2	_2_524										_3	_3_524										_4	_4_524
	_1	_1_525										_2	_2_525										_3	_3_525										_4	_4_525
	_1	_1_526										_2	_2_526										_3	_3_526										_4	_4_526
	_1	_1_527										_2	_2_527										_3	_3_527										_4	_4_527
	_1	_1_528										_2	_2_528										_3	_3_528										_4	_4_528
	_1	_1_529										_2	_2_529										_3	_3_529										_4	_4_529
	_1	_1_530										_2	_2_530										_3	_3_530										_4	_4_530
	_1	_1_531										_2	_2_531										_3	_3_531										_4	_4_531
	_1	_1_532										_2	_2_532										_3	_3_532										_4	_4_532
	_1	_1_533										_2	_2_533										_3	_3_533										_4	_4_533
	_1	_1_534										_2	_2_534										_3	_3_534										_4	_4_534
	_1	_1_535										_2	_2_535										_3	_3_535										_4	_4_535
	_1	_1_536										_2	_2_536										_3	_3_536										_4	_4_536
	_1	_1_537										_2	_2_537										_3	_3_537										_4	_4_537
	_1	_1_538										_2	_2_538										_3	_3_538										_4	_4_538
	_1	_1_539										_2	_2_539										_3	_3_539										_4	_4_539
	_1	_1_540										_2	_2_540										_3	_3_540										_4	_4_540
	_1	_1_541										_2	_2_541										_3	_3_541										_4	_4_541
	_1	_1_542										_2	_2_542										_3	_3_542										_4	_4_542
	_1	_1_543										_2	_2_543										_3	_3_543										_4	_4_543
	_1	_1_544										_2	_2_544										_3	_3_544										_4	_4_544
	_1	_1_545										_2	_2_545										_3	_3_545										_4	_4_545
	_1	_1_546										_2	_2_546										_3	_3_546										_4	_4_546
	_1	_1_547										_2	_2_547										_3	_3_547										_4	_4_547
	_1	_1_548										_2	_2_548										_3	_3_548										_4	_4_548
	_1	_1_549										_2	_2_549										_3	_3_549										_4	_4_549
	_1	_1_550										_2	_2_550										_3	_3_550										_4	_4_550
	_1	_1_551										_2	_2_551										_3	_3_551										_4	_4_551
	_1	_1_552										_2	_2_552										_3	_3_552										_4	_4_552
	_1	_1_553										_2	_2_553										_3	_3_553										_4	_4_553
	_1	_1_554										_2	_2_554										_3	_3_554										_4	_4_554
	_1	_1_555										_2	_2_555										_3	_3_555										_4	_4_555
	_1	_1_556										_2	_2_556										_3	_3_556										_4	_4_556
	_1	_1_557										_2	_2_557										_3	_3_557										_4	_4_557
	_1	_1_558										_2	_2_558										_3	_3_558										_4	_4_558
	_1	_1_559										_2	_2_559										_3	_3_559										_4	_4_559
	_1	_1_560										_2	_2_560										_3	_3_560										_4	_4_560
	_1	_1_561										_2	_2_561										_3	_3_561										_4	_4_561
	_1	_1_562										_2	_2_562										_3	_3_562										_4	_4_562
	_1	_1_563										_2	_2_563										_3	_3_563										_4	_4_563
	_1	_1_564										_2	_2_564										_3	_3_564										_4	_4_564
	_1	_1_565										_2	_2_565										_3	_3_565										_4	_4_565
	_1	_1_566										_2	_2_566										_3	_3_566										_4	_4_566
	_1	_1_567										_2	_2_567										_3	_3_567										_4	_4_567
	_1	_1_568										_2	_2_568										_3	_3_568										_4	_4_568
	_1	_1_569										_2	_2_569										_3	_3_569										_4	_4_569
	_1	_1_570										_2	_2_570										_3	_3_570										_4	_4_570
	_1	_1_571										_2	_2_571										_3	_3_571										_4	_4_571
	_1	_1_572										_2	_2_572										_3	_3_572										_4	_4_572
	_1	_1_573										_2	_2_573										_3	_3_573										_4	_4_573
	_1	_1_574										_2	_2_574										_3	_3_574										_4	_4_574
	_1	_1_575										_2	_2_575										_3	_3_575										_4	_4_575
	_1	_1_576										_2	_2_576										_3	_3_576										_4	_4_576
	_1	_1_577										_2	_2_577										_3	_3_577										_4	_4_577
	_1	_1_578										_2	_2_578										_3	_3_578										_4	_4_578
	_1	_1_579										_2	_2_579										_3	_3_579										_4	_4_579
	_1	_1_580										_2	_2_580										_3	_3_580										_4	_4_580
	_1	_1_581										_2	_2_581										_3	_3_581										_4	_4_581
	_1	_1_582										_2	_2_582										_3	_3_582										_4	_4_582
	_1	_1_583										_2	_2_583										_3	_3_583										_4	_4_583
	_1	_1_584										_2	_2_584										_3	_3_584										_4	_4_584
	_1	_1_585										_2	_2_585										_3	_3_585										_4	_4_585
	_1	_1_586										_2	_2_586										_3	_3_586										_4	_4_586
	_1	_1_587										_2	_2_587										_3	_3_587										_4	_4_587
	_1	_1_588										_2	_2_588										_3	_3_588										_4	_4_588
	_1	_1_589										_2	_2_589										_3	_3_589										_4	_4_589
	_1	_1_590										_2	_2_590										_3	_3_590										_4	_4_590
	_1	_1_591										_2	_2_591										_3	_3_591										_4	_4_591
	_1	_1_592										_2	_2_592										_3	_3_592										_4	_4_592
	_1	_1_593										_2	_2_593										_3	_3_593										_4	_4_593
	_1	_1_594										_2	_2_594										_3	_3_594										_4	_4_594
	_1	_1_595										_2	_2_595										_3	_3_595										_4	_4_595
	_1	_1_596										_2	_2_596										_3	_3_596										_4	_4_596
	_1	_1_597										_2	_2_597										_3	_3_597										_4	_4_597
	_1	_1_598										_2	_2_598										_3	_3_598										_4	_4_598
	_1	_1_599										_2	_2_599										_3	_3_599										_4	_4_599
	_1	_1_600										_2	_2_600										_3	_3_600										_4	_4_600
	_1	_1_601										_2	_2_601										_3	_3_601										_4	_4_601
	_1	_1_602										_2	_2_602										_3	_3_602										_4	_4_602
	_1	_1_603										_2	_2_603										_3	_3_603										_4	_4_603
	_1	_1_604										_2	_2_604										_3	_3_604										_4	_4_604
	_1	_1_605										_2	_2_605										_3	_3_605										_4	_4_605
	_1	_1_606										_2	_2_606										_3	_3_606										_4	_4_606
	_1	_1_607										_2	_2_607										_3	_3_607										_4	_4_607
	_1	_1_608										_2	_2_608										_3	_3_608										_4	_4_608
	_1	_1_609										_2	_2_609										_3	_3_609										_4	_4_609
	_1	_1_610										_2	_2_610										_3	_3_610										_4	_4_610
	_1	_1_611										_2	_2_611										_3	_3_611										_4	_4_611
	_1	_1_612										_2	_2_612										_3	_3_612										_4	_4_612
	_1	_1_613										_2	_2_613										_3	_3_613										_4	_4_613
	_1	_1_614										_2	_2_614										_3	_3_614										_4	_4_614
	_1	_1_615										_2	_2_615										_3	_3_615										_4	_4_615
	_1	_1_616										_2	_2_616										_3	_3_616										_4	_4_616
	_1	_1_617										_2	_2_617										_3	_3_617										_4	_4_617
	_1	_1_618										_2	_2_618										_3	_3_618										_4	_4_618
	_1	_1_619										_2	_2_619										_3	_3_619										_4	_4_619
	_1	_1_620										_2	_2_620										_3	_3_620										_4	_4_620
	_1	_1_621										_2	_2_621										_3	_3_621										_4	_4_621
	_1	_1_622										_2	_2_622										_3	_3_622										_4	_4_622
	_1	_1_623										_2	_2_623										_3	_3_623										_4	_4_623
	_1	_1_624										_2	_2_624										_3	_3_624										_4	_4_624
	_1	_1_625										_2	_2_625										_3	_3_625										_4	_4_625
	_1	_1_626										_2	_2_626										_3	_3_626										_4	_4_626
	_1	_1_627										_2	_2_627										_3	_3_627										_4	_4_627
	_1	_1_628										_2	_2_628										_3	_3_628										_4	_4_628
	_1	_1_629										_2	_2_629										_3	_3_629										_4	_4_629
	_1	_1_630										_2	_2_630										_3	_3_630										_4	_4_630
	_1	_1_631										_2	_2_631										_3	_3_631										_4	_4_631
	_1	_1_632										_2	_2_632										_3	_3_632										_4	_4_632
	_1	_1_633										_2	_2_633										_3	_3_633										_4	_4_633
	_1	_1_634										_2	_2_634										_3	_3_634										_4	_4_634
	_1	_1_635										_2	_2_635										_3	_3_635										_4	_4_635
	_1	_1_636										_2	_2_636										_3	_3_636										_4	_4_636
	_1	_1_637										_2	_2_637										_3	_3_637										_4	_4_637
	_1	_1_638										_2	_2_638										_3	_3_638										_4	_4_638
	_1	_1_639										_2	_2_639										_3	_3_639										_4	_4_639
	_1	_1_640										_2	_2_640										_3	_3_640										_4	_4_640
	_1	_1_641										_2	_2_641										_3	_3_641										_4	_4_641
	_1	_1_642										_2	_2_642										_3	_3_642										_4	_4_642
	_1	_1_643										_2	_2_643										_3	_3_643										_4	_4_643
	_1	_1_644										_2	_2_644										_3	_3_644										_4	_4_644
	_1	_1_645										_2	_2_645										_3	_3_645										_4	_4_645
	_1	_1_646										_2	_2_646										_3	_3_646										_4	_4_646
	_1	_1_647										_2	_2_647										_3	_3_647										_4	_4_647
	_1	_1_648										_2	_2_648										_3	_3_648										_4	_4_648
	_1	_1_649										_2	_2_649										_3	_3_649										_4	_4_649
	_1	_1_650										_2	_2_650										_3	_3_650										_4	_4_650
	_1	_1_651										_2	_2_651										_3	_3_651										_4	_4_651
	_1	_1_652										_2	_2_652										_3	_3_652										_4	_4_652
	_1	_1_653										_2	_2_653										_3	_3_653										_4	_4_653
	_1	_1_654										_2	_2_654										_3	_3_654										_4	_4_654
	_1	_1_655										_2	_2_655										_3	_3_655										_4	_4_655
	_1	_1_656										_2	_2_656										_3	_3_656										_4	_4_656
	_1	_1_657										_2	_2_657										_3	_3_657										_4	_4_657
	_1	_1_658										_2	_2_658										_3	_3_658										_4	_4_658
	_1	_1_659										_2	_2_659										_3	_3_659										_4	_4_659
	_1	_1_660										_2	_2_660										_3	_3_660										_4	_4_660
	_1	_1_661										_2	_2_661										_3	_3_661										_4	_4_661
	_1	_1_662										_2	_2_662										_3	_3_662										_4	_4_662
	_1	_1_663										_2	_2_663										_3	_3_663										_4	_4_663
	_1	_1_664										_2	_2_664										_3	_3_664										_4	_4_664
	_1	_1_665										_2	_2_665										_3	_3_665										_4	_4_665
	_1	_1_666										_2	_2_666										_3	_3_666										_4	_4_666
	_1	_1_667										_2	_2_667										_3	_3_667										_4	_4_667
	_1	_1_668										_2	_2_668										_3	_3_668										_4	_4_668
	_1	_1_669										_2	_2_669										_3	_3_669										_4	_4_669
	_1	_1_670										_2	_2_670										_3	_3_670										_4	_4_670
	_1	_1_671										_2	_2_671										_3	_3_671										_4	_4_671
	_1	_1_672										_2	_2_672										_3	_3_672										_4	_4_672
	_1	_1_673										_2	_2_673										_3	_3_673										_4	_4_673
	_1	_1_674										_2	_2_674										_3	_3_674										_4	_4_674
	_1	_1_675										_2	_2_675										_3	_3_675										_4	_4_675
	_1	_1_676										_2	_2_676										_3	_3_676										_4	_4_676
	_1	_1_677										_2	_2_677										_3	_3_677										_4	_4_677
	_1	_1_678										_2	_2_678										_3	_3_678										_4	_4_678
	_1	_1_679										_2	_2_679										_3	_3_679										_4	_4_679
	_1	_1_680										_2	_2_680										_3	_3_680										_4	_4_680
	_1	_1_681										_2	_2_681										_3	_3_681										_4	_4_681
	_1	_1_682										_2	_2_682										_3	_3_682										_4	_4_682
	_1	_1_683										_2	_2_683										_3	_3_683										_4	_4_683
	_1	_1_684										_2	_2_684										_3	_3_684										_4	_4_684
	_1	_1_685										_2	_2_685										_3	_3_685										_4	_4_685
	_1	_1_686										_2	_2_686										_3	_3_686										_4	_4_686
	_1	_1_687										_2	_2_687										_3	_3_687										_4	_4_687
	_1	_1_688										_2	_2_688										_3	_3_688										_4	_4_688
	_1	_1_689										_2	_2_689										_3	_3_689										_4	_4_689
	_1	_1_690										_2	_2_690										_3	_3_690										_4	_4_690
	_1	_1_691										_2	_2_691										_3	_3_691										_4	_4_691
	_1	_1_692										_2	_2_692										_3	_3_692										_4	_4_692
	_1	_1_693										_2	_2_693										_3	_3_693										_4	_4_693
	_1	_1_694										_2	_2_694										_3	_3_694										_4	_4_694
	_1	_1_695										_2	_2_695										_3	_3_695										_4	_4_695
	_1	_1_696										_2	_2_696										_3	_3_696										_4	_4_696
	_1	_1_697										_2	_2_697										_3	_3_697										_4	_4_697
	_1	_1_698										_2	_2_698										_3	_3_698										_4	_4_698
	_1	_1_699										_2	_2_699										_3	_3_699										_4	_4_699
	_1	_1_700										_2	_2_700										_3	_3_700										_4	_4_700
	_1	_1_701										_2	_2_701										_3	_3_701										_4	_4_701
	_1	_1_702										_2	_2_702										_3	_3_702										_4	_4_702
	_1	_1_703										_2	_2_703										_3	_3_703										_4	_4_703
	_1	_1_704										_2	_2_704										_3	_3_704										_4	_4_704
	_1	_1_705										_2	_2_705										_3	_3_705										_4	_4_705
	_1	_1_706										_2	_2_706										_3	_3_706										_4	_4_706
	_1	_1_707										_2	_2_707										_3	_3_707										_4	_4_707
	_1	_1_708										_2	_2_708										_3	_3_708										_4	_4_708
	_1	_1_709										_2	_2_709										_3	_3_709										_4	_4_709
	_1	_1_710										_2	_2_710										_3	_3_710										_4	_4_710
	_1	_1_711										_2	_2_711										_3	_3_711										_4	_4_711
	_1	_1_712										_2	_2_712										_3	_3_712										_4	_4_712
	_1	_1_713										_2	_2_713										_3	_3_713										_4	_4_713
	_1	_1_714										_2	_2_714										_3	_3_714										_4	_4_714
	_1	_1_715										_2	_2_715										_3	_3_715										_4	_4_715
	_1	_1_716										_2	_2_716										_3	_3_716										_4	_4_716
	_1	_1_717										_2	_2_717										_3	_3_717										_4	_4_717
	_1	_1_718										_2	_2_718										_3	_3_718										_4	_4_718
	_1	_1_719										_2	_2_719										_3	_3_719										_4	_4_719
	_1	_1_720										_2	_2_720										_3	_3_720										_4	_4_720
	_1	_1_721										_2	_2_721										_3	_3_721										_4	_4_721
	_1	_1_722										_2	_2_722										_3	_3_722										_4	_4_722
	_1	_1_723										_2	_2_723										_3	_3_723										_4	_4_723
	_1	_1_724										_2	_2_724										_3	_3_724										_4	_4_724
	_1	_1_725										_2	_2_725										_3	_3_725										_4	_4_725
	_1	_1_726										_2	_2_726										_3	_3_726										_4	_4_726
	_1	_1_727										_2	_2_727										_3	_3_727										_4	_4_727
	_1	_1_728										_2	_2_728										_3	_3_728										_4	_4_728
	_1	_1_729										_2	_2_729										_3	_3_729										_4	_4_729
	_1	_1_730										_2	_2_730										_3	_3_730										_4	_4_730
	_1	_1_731										_2	_2_731										_3	_3_731										_4	_4_731
	_1	_1_732										_2	_2_732										_3	_3_732										_4	_4_732
	_1	_1_733										_2	_2_733										_3	_3_733										_4	_4_733
	_1	_1_734										_2	_2_734										_3	_3_734										_4	_4_734
	_1	_1_735										_2	_2_735										_3	_3_735										_4	_4_735
	_1	_1_736										_2	_2_736										_3	_3_736										_4	_4_736
	_1	_1_737										_2	_2_737										_3	_3_737										_4	_4_737
	_1	_1_738										_2	_2_738										_3	_3_738										_4	_4_738
	_1	_1_739										_2	_2_739										_3	_3_739										_4	_4_739
	_1	_1_740										_2	_2_740										_3	_3_740										_4	_4_740
	_1	_1_741										_2	_2_741										_3	_3_741										_4	_4_741
	_1	_1_742										_2	_2_742										_3	_3_742										_4	_4_742
	_1	_1_743										_2	_2_743										_3	_3_743										_4	_4_743
	_1	_1_744										_2	_2_744										_3	_3_744										_4	_4_744
	_1	_1_745										_2	_2_745										_3	_3_745										_4	_4_745
	_1	_1_746										_2	_2_746										_3	_3_746										_4	_4_746
	_1	_1_747										_2	_2_747										_3	_3_747										_4	_4_747
	_1	_1_748										_2	_2_748										_3	_3_748										_4	_4_748
	_1	_1_749										_2	_2_749										_3	_3_749										_4	_4_749
	_1	_1_750										_2	_2_750										_3	_3_750										_4	_4_750
	_1	_1_751										_2	_2_751										_3	_3_751										_4	_4_751
	_1	_1_752										_2	_2_752										_3	_3_752										_4	_4_752
	_1	_1_753										_2	_2_753										_3	_3_753										_4	_4_753
	_1	_1_754										_2	_2_754										_3	_3_754										_4	_4_754
	_1	_1_755										_2	_2_755										_3	_3_755										_4	_4_755
	_1	_1_756										_2	_2_756										_3	_3_756										_4	_4_756
	_1	_1_757										_2	_2_757										_3	_3_757										_4	_4_757
	_1	_1_758										_2	_2_758										_3	_3_758										_4	_4_758
	_1	_1_759										_2	_2_759										_3	_3_759										_4	_4_759
	_1	_1_760										_2	_2_760										_3	_3_760										_4	_4_760
	_1	_1_761										_2	_2_761										_3	_3_761										_4	_4_761
	_1	_1_762										_2	_2_762										_3	_3_762										_4	_4_762
	_1	_1_763										_2	_2_763										_3	_3_763										_4	_4_763
	_1	_1_764										_2	_2_764										_3	_3_764										_4	_4_764
	_1	_1_765										_2	_2_765										_3	_3_765										_4	_4_765
	_1	_1_766										_2	_2_766										_3	_3_766										_4	_4_766
	_1	_1_767										_2	_2_767										_3	_3_767										_4	_4_767
	_1	_1_768										_2	_2_768										_3	_3_768										_4	_4_768
	_1	_1_769										_2	_2_769										_3	_3_769										_4	_4_769
	_1	_1_770										_2	_2_770										_3	_3_770										_4	_4_770
	_1	_1_771										_2	_2_771										_3	_3_771										_4	_4_771
	_1	_1_772										_2	_2_772										_3	_3_772										_4	_4_772
	_1	_1_773										_2	_2_773										_3	_3_773										_4	_4_773
	_1	_1_774										_2	_2_774										_3	_3_774										_4	_4_774
	_1	_1_775										_2	_2_775										_3	_3_775										_4	_4_775
	_1	_1_776										_2	_2_776										_3	_3_776										_4	_4_776
	_1	_1_777										_2	_2_777										_3	_3_777										_4	_4_777
	_1	_1_778										_2	_2_778										_3	_3_778										_4	_4_778
	_1	_1_779										_2	_2_779										_3	_3_779										_4	_4_779
	_1	_1_780										_2	_2_780										_3	_3_780										_4	_4_780
	_1	_1_781										_2	_2_781										_3	_3_781										_4	_4_781
	_1	_1_782										_2	_2_782										_3	_3_782										_4	_4_782
	_1	_1_783										_2	_2_783										_3	_3_783										_4	_4_783
	_1	_1_784										_2	_2_784										_3	_3_784										_4	_4_784
	_1	_1_785										_2	_2_785										_3	_3_785										_4	_4_785
	_1	_1_786										_2	_2_786										_3	_3_786										_4	_4_786
	_1	_1_787										_2	_2_787										_3	_3_787										_4	_4_787
	_1	_1_788										_2	_2_788										_3	_3_788										_4	_4_788
	_1	_1_789										_2	_2_789										_3	_3_789										_4	_4_789
	_1	_1_790										_2	_2_790										_3	_3_790										_4	_4_790
	_1	_1_791										_2	_2_791										_3	_3_791										_4	_4_791
	_1	_1_792										_2	_2_792										_3	_3_792										_4	_4_792
	_1	_1_793										_2	_2_793										_3	_3_793										_4	_4_793
	_1	_1_794										_2	_2_794										_3	_3_794										_4	_4_794
	_1	_1_795										_2	_2_795										_3	_3_795										_4	_4_795
	_1	_1_796										_2	_2_796										_3	_3_796										_4	_4_796
	_1	_1_797										_2	_2_797										_3	_3_797										_4	_4_797
	_1	_1_798										_2	_2_798										_3	_3_798										_4	_4_798
	_1	_1_799										_2	_2_799										_3	_3_799										_4	_4_799
	_1	_1_800										_2	_2_800										_3	_3_800										_4	_4_800
	_1	_1_801										_2	_2_801										_3	_3_801										_4	_4_801
	_1	_1_802										_2	_2_802										_3	_3_802										_4	_4_802
	_1	_1_803										_2	_2_803										_3	_3_803										_4	_4_803
	_1	_1_804										_2	_2_804										_3	_3_804										_4	_4_804
	_1	_1_805										_2	_2_805										_3	_3_805										_4	_4_805
	_1	_1_806										_2	_2_806										_3	_3_806										_4	_4_806
	_1	_1_807										_2	_2_807										_3	_3_807										_4	_4_807
	_1	_1_808										_2	_2_808										_3	_3_808										_4	_4_808
	_1	_1_809										_2	_2_809										_3	_3_809										_4	_4_809
	_1	_1_810										_2	_2_810										_3	_3_810										_4	_4_810
	_1	_1_811										_2	_2_811										_3	_3_811										_4	_4_811
	_1	_1_812										_2	_2_812										_3	_3_812										_4	_4_812
	_1	_1_813										_2	_2_813										_3	_3_813										_4	_4_813
	_1	_1_814										_2	_2_814										_3	_3_814										_4	_4_814
	_1	_1_815										_2	_2_815										_3	_3_815										_4	_4_815
	_1	_1_816										_2	_2_816										_3	_3_816										_4	_4_816
	_1	_1_817										_2	_2_817										_3	_3_817										_4	_4_817
	_1	_1_818										_2	_2_818										_3	_3_818										_4	_4_818
	_1	_1_819										_2	_2_819										_3	_3_819										_4	_4_819
	_1	_1_820										_2	_2_820										_3	_3_820										_4	_4_820
	_1	_1_821										_2	_2_821										_3	_3_821										_4	_4_821
	_1	_1_822										_2	_2_822										_3	_3_822										_4	_4_822
	_1	_1_823										_2	_2_823										_3	_3_823										_4	_4_823
	_1	_1_824										_2	_2_824										_3	_3_824										_4	_4_824
	_1	_1_825										_2	_2_825										_3	_3_825										_4	_4_825
	_1	_1_826										_2	_2_826										_3	_3_826										_4	_4_826
	_1	_1_827										_2	_2_827										_3	_3_827										_4	_4_827
	_1	_1_828										_2	_2_828										_3	_3_828										_4	_4_828
	_1	_1_829										_2	_2_829										_3	_3_829										_4	_4_829
	_1	_1_830										_2	_2_830										_3	_3_830										_4	_4_830
	_1	_1_831										_2	_2_831										_3	_3_831										_4	_4_831
	_1	_1_832										_2	_2_832										_3	_3_832										_4	_4_832
	_1	_1_833										_2	_2_833										_3	_3_833										_4	_4_833
	_1	_1_834										_2	_2_834										_3	_3_834										_4	_4_834
	_1	_1_835										_2	_2_835										_3	_3_835										_4	_4_835
	_1	_1_836										_2	_2_836										_3	_3_836										_4	_4_836
	_1	_1_837										_2	_2_837										_3	_3_837										_4	_4_837
	_1	_1_838										_2	_2_838										_3	_3_838										_4	_4_838
	_1	_1_839										_2	_2_839										_3	_3_839										_4	_4_839
	_1	_1_840										_2	_2_840										_3	_3_840										_4	_4_840
	_1	_1_841										_2	_2_841										_3	_3_841										_4	_4_841
	_1	_1_842										_2	_2_842										_3	_3_842										_4	_4_842
	_1	_1_843										_2	_2_843										_3	_3_843										_4	_4_843
	_1	_1_844										_2	_2_844										_3	_3_844										_4	_4_844
	_1	_1_845										_2	_2_845										_3	_3_845										_4	_4_845
	_1	_1_846										_2	_2_846										_3	_3_846										_4	_4_846
	_1	_1_847										_2	_2_847										_3	_3_847										_4	_4_847
	_1	_1_848										_2	_2_848										_3	_3_848										_4	_4_848
	_1	_1_849										_2	_2_849										_3	_3_849										_4	_4_849
	_1	_1_850										_2	_2_850										_3	_3_850										_4	_4_850
	_1	_1_851										_2	_2_851										_3	_3_851										_4	_4_851
	_1	_1_852										_2	_2_852										_3	_3_852										_4	_4_852
	_1	_1_853										_2	_2_853										_3	_3_853										_4	_4_853
	_1	_1_854										_2	_2_854										_3	_3_854										_4	_4_854
	_1	_1_855										_2	_2_855										_3	_3_855										_4	_4_855
	_1	_1_856										_2	_2_856										_3	_3_856										_4	_4_856
	_1	_1_857										_2	_2_857										_3	_3_857										_4	_4_857
	_1	_1_858										_2	_2_858										_3	_3_858										_4	_4_858
	_1	_1_859										_2	_2_859										_3	_3_859										_4	_4_859
	_1	_1_860										_2	_2_860										_3	_3_860										_4	_4_860
	_1	_1_861										_2	_2_861										_3	_3_861										_4	_4_861
	_1	_1_862										_2	_2_862										_3	_3_862										_4	_4_862
	_1	_1_863										_2	_2_863										_3	_3_863										_4	_4_863
	_1	_1_864										_2	_2_864										_3	_3_864										_4	_4_864
	_1	_1_865										_2	_2_865										_3	_3_865										_4	_4_865
	_1	_1_866										_2	_2_866										_3	_3_866										_4	_4_866
	_1	_1_867										_2	_2_867										_3	_3_867										_4	_4_867
	_1	_1_868										_2	_2_868										_3	_3_868										_4	_4_868
	_1	_1_869										_2	_2_869										_3	_3_869										_4	_4_869
	_1	_1_870										_2	_2_870										_3	_3_870										_4	_4_870
	_1	_1_871										_2	_2_871										_3	_3_871										_4	_4_871
	_1	_1_872										_2	_2_872										_3	_3_872										_4	_4_872
	_1	_1_873										_2	_2_873										_3	_3_873										_4	_4_873
	_1	_1_874										_2	_2_874										_3	_3_874										_4	_4_874
	_1	_1_875										_2	_2_875										_3	_3_875										_4	_4_875
	_1	_1_876										_2	_2_876										_3	_3_876										_4	_4_876
	_1	_1_877										_2	_2_877										_3	_3_877										_4	_4_877
	_1	_1_878										_2	_2_878										_3	_3_878										_4	_4_878
	_1	_1_879										_2	_2_879										_3	_3_879										_4	_4_879
	_1	_1_880										_2	_2_880										_3	_3_880										_4	_4_880
	_1	_1_881										_2	_2_881										_3	_3_881										_4	_4_881
	_1	_1_882										_2	_2_882										_3	_3_882										_4	_4_882
	_1	_1_883										_2	_2_883										_3	_3_883										_4	_4_883
	_1	_1_884										_2	_2_884										_3	_3_884										_4	_4_884
	_1	_1_885										_2	_2_885										_3	_3_885										_4	_4_885
	_1	_1_886										_2	_2_886										_3	_3_886										_4	_4_886
	_1	_1_887										_2	_2_887										_3	_3_887										_4	_4_887
	_1	_1_888										_2	_2_888										_3	_3_888										_4	_4_888
	_1	_1_889										_2	_2_889										_3	_3_889										_4	_4_889
	_1	_1_890										_2	_2_890										_3	_3_890										_4	_4_890
	_1	_1_891										_2	_2_891										_3	_3_891										_4	_4_891
	_1	_1_892										_2	_2_892										_3	_3_892										_4	_4_892
	_1	_1_893										_2	_2_893										_3	_3_893										_4	_4_893
	_1	_1_894										_2	_2_894										_3	_3_894										_4	_4_894
	_1	_1_895										_2	_2_895										_3	_3_895										_4	_4_895
	_1	_1_896										_2	_2_896										_3	_3_896										_4	_4_896
	_1	_1_897										_2	_2_897										_3	_3_897										_4	_4_897
	_1	_1_898										_2	_2_898										_3	_3_898										_4	_4_898
	_1	_1_899										_2	_2_899										_3	_3_899										_4	_4_899
	_1	_1_900										_2	_2_900										_3	_3_900										_4	_4_900
	_1	_1_901										_2	_2_901										_3	_3_901										_4	_4_901
	_1	_1_902										_2	_2_902										_3	_3_902										_4	_4_902
	_1	_1_903										_2	_2_903										_3	_3_903										_4	_4_903
	_1	_1_904										_2	_2_904										_3	_3_904										_4	_4_904
	_1	_1_905										_2	_2_905										_3	_3_905										_4	_4_905
	_1	_1_906										_2	_2_906										_3	_3_906										_4	_4_906
	_1	_1_907										_2	_2_907										_3	_3_907										_4	_4_907
	_1	_1_908										_2	_2_908										_3	_3_908										_4	_4_908
	_1	_1_909										_2	_2_909										_3	_3_909										_4	_4_909
	_1	_1_910										_2	_2_910										_3	_3_910										_4	_4_910
	_1	_1_911										_2	_2_911										_3	_3_911										_4	_4_911
	_1	_1_912										_2	_2_912										_3	_3_912										_4	_4_912
	_1	_1_913										_2	_2_913										_3	_3_913										_4	_4_913
	_1	_1_914										_2	_2_914										_3	_3_914										_4	_4_914
	_1	_1_915										_2	_2_915										_3	_3_915										_4	_4_915
	_1	_1_916										_2	_2_916										_3	_3_916										_4	_4_916
	_1	_1_917										_2	_2_917										_3	_3_917										_4	_4_917
	_1	_1_918										_2	_2_918										_3	_3_918										_4	_4_918
	_1	_1_919										_2	_2_919										_3	_3_919										_4	_4_919
	_1	_1_920										_2	_2_920										_3	_3_920										_4	_4_920
	_1	_1_921										_2	_2_921										_3	_3_921										_4	_4_921
	_1	_1_922										_2	_2_922										_3	_3_922										_4	_4_922
	_1	_1_923										_2	_2_923										_3	_3_923										_4	_4_923
	_1	_1_924										_2	_2_924										_3	_3_924										_4	_4_924
	_1	_1_925										_2	_2_925										_3	_3_925										_4	_4_925
	_1	_1_926										_2	_2_926										_3	_3_926										_4	_4_926
	_1	_1_927										_2	_2_927										_3	_3_927										_4	_4_927
	_1	_1_928										_2	_2_928										_3	_3_928										_4	_4_928
	_1	_1_929										_2	_2_929										_3	_3_929										_4	_4_929
	_1	_1_930										_2	_2_930										_3	_3_930										_4	_4_930
	_1	_1_931										_2	_2_931										_3	_3_931										_4	_4_931
	_1	_1_932										_2	_2_932										_3	_3_932										_4	_4_932
	_1	_1_933										_2	_2_933										_3	_3_933										_4	_4_933
	_1	_1_934										_2	_2_934										_3	_3_934										_4	_4_934
	_1	_1_935										_2	_2_935										_3	_3_935										_4	_4_935
	_1	_1_936										_2	_2_936										_3	_3_936										_4	_4_936
	_1	_1_937										_2	_2_937										_3	_3_937										_4	_4_937
	_1	_1_938										_2	_2_938										_3	_3_938										_4	_4_938
	_1	_1_939										_2	_2_939										_3	_3_939										_4	_4_939
	_1	_1_940										_2	_2_940										_3	_3_940										_4	_4_940
	_1	_1_941										_2	_2_941										_3	_3_941										_4	_4_941
	_1	_1_942										_2	_2_942										_3	_3_942										_4	_4_942
	_1	_1_943										_2	_2_943										_3	_3_943										_4	_4_943
	_1	_1_944										_2	_2_944										_3	_3_944										_4	_4_944
	_1	_1_945										_2	_2_945										_3	_3_945										_4	_4_945
	_1	_1_946										_2	_2_946										_3	_3_946										_4	_4_946
	_1	_1_947										_2	_2_947										_3	_3_947										_4	_4_947
	_1	_1_948										_2	_2_948										_3	_3_948										_4	_4_948
	_1	_1_949										_2	_2_949										_3	_3_949										_4	_4_949
	_1	_1_950										_2	_2_950										_3	_3_950										_4	_4_950
	_1	_1_951										_2	_2_951										_3	_3_951										_4	_4_951
	_1	_1_952										_2	_2_952										_3	_3_952										_4	_4_952
	_1	_1_953										_2	_2_953										_3	_3_953										_4	_4_953
	_1	_1_954										_2	_2_954										_3	_3_954										_4	_4_954
	_1	_1_955										_2	_2_955										_3	_3_955										_4	_4_955
	_1	_1_956										_2	_2_956										_3	_3_956										_4	_4_956
	_1	_1_957										_2	_2_957										_3	_3_957										_4	_4_957
	_1	_1_958										_2	_2_958										_3	_3_958										_4	_4_958
	_1	_1_959										_2	_2_959										_3	_3_959										_4	_4_959
	_1	_1_960										_2	_2_960										_3	_3_960										_4	_4_960
	_1	_1_961										_2	_2_961										_3	_3_961										_4	_4_961
	_1	_1_962										_2	_2_962										_3	_3_962										_4	_4_962
	_1	_1_963										_2	_2_963										_3	_3_963										_4	_4_963
	_1	_1_964										_2	_2_964										_3	_3_964										_4	_4_964
	_1	_1_965										_2	_2_965										_3	_3_965										_4	_4_965
	_1	_1_966										_2	_2_966										_3	_3_966										_4	_4_966
	_1	_1_967										_2	_2_967										_3	_3_967										_4	_4_967
	_1	_1_968										_2	_2_968										_3	_3_968										_4	_4_968
	_1	_1_969										_2	_2_969										_3	_3_969										_4	_4_969
	_1	_1_970										_2	_2_970										_3	_3_970										_4	_4_970
	_1	_1_971										_2	_2_971										_3	_3_971										_4	_4_971
	_1	_1_972										_2	_2_972										_3	_3_972										_4	_4_972
	_1	_1_973										_2	_2_973										_3	_3_973										_4	_4_973
	_1	_1_974										_2	_2_974										_3	_3_974										_4	_4_974
	_1	_1_975										_2	_2_975										_3	_3_975										_4	_4_975
	_1	_1_976										_2	_2_976										_3	_3_976										_4	_4_976
	_1	_1_977										_2	_2_977										_3	_3_977										_4	_4_977
	_1	_1_978										_2	_2_978										_3	_3_978										_4	_4_978
	_1	_1_979										_2	_2_979										_3	_3_979										_4	_4_979
	_1	_1_980										_2	_2_980										_3	_3_980										_4	_4_980
	_1	_1_981										_2	_2_981										_3	_3_981										_4	_4_981
	_1	_1_982										_2	_2_982										_3	_3_982										_4	_4_982
	_1	_1_983										_2	_2_983										_3	_3_983										_4	_4_983
	_1	_1_984										_2	_2_984										_3	_3_984										_4	_4_984
	_1	_1_985										_2	_2_985										_3	_3_985										_4	_4_985
	_1	_1_986										_2	_2_986										_3	_3_986										_4	_4_986
	_1	_1_987										_2	_2_987										_3	_3_987										_4	_4_987
	_1	_1_988										_2	_2_988										_3	_3_988										_4	_4_988
	_1	_1_989										_2	_2_989										_3	_3_989										_4	_4_989
	_1	_1_990										_2	_2_990										_3	_3_990										_4	_4_990
	_1	_1_991										_2	_2_991										_3	_3_991										_4	_4_991
	_1	_1_992										_2	_2_992										_3	_3_992										_4	_4_992
	_1	_1_993										_2	_2_993										_3	_3_993										_4	_4_993
	_1	_1_994										_2	_2_994										_3	_3_994										_4	_4_994
	_1	_1_995										_2	_2_995										_3	_3_995										_4	_4_995
	_1	_1_996										_2	_2_996										_3	_3_996										_4	_4_996
	_1	_1_997										_2	_2_997										_3	_3_997										_4	_4_997
	_1	_1_998										_2	_2_998										_3	_3_998										_4	_4_998
	_1	_1_999										_2	_2_999										_3	_3_999										_4	_4_999
	_1	_1_1000										_2	_2_1000										_3	_3_1000										_4	_4_1000
