# Supplementary material for: Measuring the impact of the network for improving quality of care for maternal, newborn, and child health: methods, findings, and lessons learned
Source: J Glob Health. 2025 Jul 4;15:04201. doi: 10.7189/jogh.15.04201 (PMC12580776; doi:10.7189/jogh.15.04201)
Supplement: Online Supplementary Document [file jogh-15-04201-s001.zip › jogh-15-04201-s003.xlsx]

## Sheet: Sheet1
	Template for collecting and reporting common MNH QoC indicators
		Name of the Facility									Name of the Region/State															Current reporting period (Month&Year)
		Name of the District									Name of the country															From				To
													PRE-INTERVENTION PERIOD												INTERVENTION PERIOD
	Select the 1st month of the baseline period →					2018-01-01							Data for the last 12 months before network activities												Successive monthly data since the implementation of network activities
													e.g.												e.g.
	Ref #		Data Elements (DE)										2018-01-01	2018-02-01	2018-03-01	2018-04-01	2018-05-01	2018-06-01	2018-07-01	2018-08-01	2018-09-01	2018-10-01	2018-11-01	2018-12-01	2019-01-01	2019-02-01	2019-03-01	2019-04-01	2019-05-01	2019-06-01	2019-07-01	2019-08-01	2019-09-01	2019-10-01	2019-11-01	2019-12-01	2020-01-01	2020-02-01	2020-03-01	2020-04-01	2020-05-01	2020-06-01	2020-07-01	2020-08-01	2020-09-01	2020-10-01	2020-11-01	2020-12-01	2021-01-01
	OUTCOMES & PROCESSES OF CARE	DE-1	Total # of women who gave birth in the facility
		DE-2	Total # of live births
		DE-3	Total # of stillbirths
		DE-4	# of stillbirths - Fresh
		DE-5	# of stillbirths - Macerated
		DE-6	Total # of stillbirths as a sum of reported fresh and macerated stillbirths
		DE-7	# of live births (newborns) weighing ≤ 2,000g
		DE-8	Total # of births (live & stillbirths)
		DE-9	Total # of neonatal deaths prior to discharge
		DE-10	# of neonatal deaths prior to discharge due to Prematurity
		DE-11	# of neonatal deaths prior to discharge due to Birth Asphyxia
		DE-12	# of neonatal deaths prior to discharge due to Sepsis
		DE-13	# of neonatal deaths prior to discharge due to Other Causes
		DE-14	Total # of neonatal deaths prior to discharge specific to the 4 causes (Prem + Birth Asph. + Sepsis + Other causes)
		DE-15	# of maternal complications due to direct causes (if known)
		DE-16	# of maternal complications due to indirect causes (if known)
		DE-17	Total # of maternal complications
		DE-18	Total # of maternal deaths prior to discharge
		DE-19	# of maternal deaths due to direct causes (if known)
		DE-20	# of maternal deaths due to indirect causes (if known)
		DE-21	# of maternal deaths prior to discharge due to Haemorrhage
		DE-22	# of maternal deaths prior to discharge due to Pre-eclampsia/Eclampsia
		DE-23	# of maternal deaths prior to discharge due to Sepsis
		DE-24	# of maternal deaths prior to discharge due to Other causes
		DE-25	Total # of maternal deaths prior to discharge specific to the 4 causes (PPH, PE&E + Sepsis + Other causes)
		DE-26	# of live babies who are breastfed within one hour of delivery
		DE-27	# of women administered immediate PP uterotonic
		DE-28	# of babies weighed (live and stillbirths)
		DE-29	# of babies admitted to KMC
	EXPERIENCE OF CARE	DE-30	Total # of women surveyed
		DE-31	# of women reporting counselling on Exclussive breastfeeding
		DE-32	# of women reporting counselling on Healthy Timing and Spacing of Pregnancy (HTSP) and family planning
		DE-33	# of women reporting counselling on Danger signs for the monther
		DE-34	# of women reporting counselling on Danger signs for the baby
		DE-35	Total # of women reporting counselling on all 4 topics before discharge
		DE-36	# of women who wanted a birth companion of choice during labour
		DE-37	# of women who wanted a birth companion of choice during childbirth
		DE-38	# of women who had a birth companion of choice during labour
		DE-39	# of women who had a birth companion of choice during childbirth
		DE-40	# of women who reported physical abuse during labour, childbirth or postpartum period
		DE-41	# of women who reported verbal abuse during labour, childbirth or postpartum period
	Ref #		QED common indicators (CI)										2018-01-01	2018-02-01	2018-03-01	2018-04-01	2018-05-01	2018-06-01	2018-07-01	2018-08-01	2018-09-01	2018-10-01	2018-11-01	2018-12-01	2019-01-01	2019-02-01	2019-03-01	2019-04-01	2019-05-01	2019-06-01	2019-07-01	2019-08-01	2019-09-01	2019-10-01	2019-11-01	2019-12-01	2020-01-01	2020-02-01	2020-03-01	2020-04-01	2020-05-01	2020-06-01	2020-07-01	2020-08-01	2020-09-01	2020-10-01	2020-11-01	2020-12-01	2021-01-01
	OUTCOMES & PROCESSES OF CARE	CI-1	Neonatal deaths in the health facility
		CI-1.a	Neonatal deaths in the health facility due to Prematurity
		CI-1.b	Neonatal deaths in the health facility due to Birth Asphyxia
		CI-1.c	Neonatal deaths in the health facility due to Sepsis
		CI-1.d	Neonatal deaths in the health facility due to Other causes
		CI-2	Pre-discharge Maternal deaths
		CI-2.a	Pre-discharge Maternal deaths due to Haemorrhage
		CI-2.b	Pre-discharge Maternal deaths due to Preeclampsia/Eclampsia
		CI-2.c	Pre-discharge Maternal deaths due to Sepsis
		CI-2.d	Pre-discharge Maternal deaths due to Other causes
20		CI-4	Institutional stillbirth rate (total)
20		CI-4.a	Institutional stillbirth rate - Fresh
20		CI-4.b	Institutional stillbirth rate - Macerated
14		CI-5	Pre-discharge neonatal mortality rate
13		CI-6	Obstetric case fatality rate (Total)
27		CI-6.a	Direct obstetric case fatality rate
28		CI-6.b	Indirect obstetric case fatality rate
14		CI-7	Newborn breastfed within one hour of birth
13		CI-8	Immediate postpartum Uteronic for PPH prevention
20		CI-9	Newborns with birthweight documented
19		CI-10	Premature babies initiating KMC
42	EOC	CI-11	% of women reporting postpartum counselling for themeselves and the baby
48		CI-12	% of women who wanted and had a companion of choice during labour
49		CI-13	% of women who wanted and had a companion of choice during childbirth
42		CI-14	% of women who reported physical abuse anytime during labour, childbirth or postpartum period
42		CI-15	% of women who reported verbal abuse anytime during labour, childbirth or postpartum period
	Ref #		Complementary Common Indicators										2018-01-01	2018-02-01	2018-03-01	2018-04-01	2018-05-01	2018-06-01	2018-07-01	2018-08-01	2018-09-01	2018-10-01	2018-11-01	2018-12-01	2019-01-01	2019-02-01	2019-03-01	2019-04-01	2019-05-01	2019-06-01	2019-07-01	2019-08-01	2019-09-01	2019-10-01	2019-11-01	2019-12-01	2020-01-01	2020-02-01	2020-03-01	2020-04-01	2020-05-01	2020-06-01	2020-07-01	2020-08-01	2020-09-01	2020-10-01	2020-11-01	2020-12-01	2021-01-01
26	NEWBORN	CCI-1	% of Neonatal deaths in the health facility due to Prematurity
26		CCI-2	% of Neonatal deaths in the health facility due to Birth Asphyxia
26		CCI-3	% of Neonatal deaths in the health facility due to Sepsis
26		CCI-4	% of Neonatal deaths in the health facility due to Other causes
14	MATERNAL	CCI-5	Institutional maternal mortality ratio
37		CCI-6	% of Maternal deaths prior to discharge due to Haemorrhage
37		CCI-7	% of Maternal deaths prior to discharge due to Pre-eclampsia/Eclampsia
37		CCI-8	% of Maternal deaths prior to discharge due to Sepsis
37		CCI-9	% of Maternal deaths prior to discharge due to Other causes
[truncated: 30 more columns]
